# Supplementary material for: Unravelling mutational signatures with plasma circulating tumour DNA
Source: Nat Commun. 2024 Nov 14;15:9876. doi: 10.1038/s41467-024-54193-2 (PMC11564803; doi:10.1038/s41467-024-54193-2)
Supplement: Supplementary file 4 — Supplementary Data 1-3 [file 41467_2024_54193_MOESM4_ESM.xlsx]

## Sheet: Supplementary Data 1
Supplementary Data 1. Meta data and signature detection for 45 breast cancer plasma samples and 40 melanoma plasma samples. BRCA-WT: No mutations found in BRCA1/2 genes; BRCA-mutant: germline mutations detected in BRCA1/2 genes. "0" and "1" indicates if signature has not been detected (0) or detected (1) by MisMatchFinder. All signatures related to sequencing artefacts have been removed.
sample	type	BRCA_status	tumor_purity	SBS1	SBS2	SBS3	SBS4	SBS5	SBS6	SBS7a	SBS7b	SBS7c	SBS7d	SBS8	SBS9	SBS10a	SBS10b	SBS10c	SBS10d	SBS11	SBS12	SBS13	SBS14	SBS15	SBS16	SBS17a	SBS17b	SBS18	SBS19	SBS20	SBS21	SBS22	SBS23	SBS24	SBS25	SBS26	SBS28	SBS29	SBS30	SBS31	SBS32	SBS33	SBS34	SBS35	SBS36	SBS37	SBS38	SBS39	SBS40
MBCB001_19_06_2015	Breast Cancer	BRCA-WT	0.07268	0	0	0	0	0	0	0	0	0	0	0	0	0	0	0	0	0	0	0	0	0	0	0	0	0	0	0	0	0	0	0	0	0	0	0	0	0	0	0	0	0	0	0	0	0	0
MBCB004_23_09_2015	Breast Cancer	BRCA-WT	0.07815	0	0	0	0	0	0	0	0	0	0	0	0	0	0	0	0	0	0	0	0	0	0	0	0	0	0	0	0	0	0	0	0	0	0	0	0	0	0	0	0	0	0	0	0	0	0
MBCB005_17_11_2015	Breast Cancer	BRCA-WT	0.1126	0	0	1	0	0	0	0	0	0	0	0	0	1	0	0	0	0	0	0	0	0	0	0	0	0	0	0	0	0	0	0	1	0	0	0	0	0	0	0	0	0	0	0	0	0	0
MBCB007_4_11_2015	Breast Cancer	BRCA-WT	0.3401	0	0	0	0	0	0	0	0	0	0	0	0	0	0	0	0	0	0	0	0	0	0	0	0	0	0	0	0	0	0	0	0	0	0	0	0	0	0	0	0	0	0	0	0	0	0
MBCB010_9_11_2015	Breast Cancer	BRCA-WT	0.2158	0	0	1	0	0	0	0	0	0	0	0	0	0	0	0	0	0	0	0	0	0	0	0	0	0	0	0	0	0	0	0	0	0	0	0	0	0	0	0	0	0	0	0	0	0	0
MBCB012_13112015	Breast Cancer	BRCA-WT	0.7324	0	0	0	0	0	0	0	0	0	0	0	0	0	0	0	0	0	0	0	0	0	0	0	0	0	0	0	0	0	0	0	0	0	0	0	0	0	0	0	0	0	0	0	0	0	0
MBCB015_20_11_2015	Breast Cancer	BRCA-WT	0	0	0	0	0	0	0	0	0	0	0	0	0	0	0	0	0	0	0	0	0	0	0	0	0	0	0	0	0	0	0	0	1	0	0	0	0	0	0	0	0	0	0	0	0	0	0
MBCB019_3_12_2015	Breast Cancer	BRCA-WT	0.1603	0	0	0	0	0	0	0	0	0	0	0	0	1	0	0	0	0	0	0	0	0	0	0	0	0	0	0	0	0	0	0	0	0	0	0	0	0	0	0	0	0	0	0	0	0	0
MBCB020_08_06_2018	Breast Cancer	BRCA-WT	0.3884	0	0	0	0	0	0	0	0	0	0	0	0	0	0	0	0	0	0	0	0	0	0	0	0	0	0	0	0	0	0	0	0	0	0	0	0	0	0	0	0	0	0	0	0	0	0
MBCB023_20_03_2017	Breast Cancer	BRCA-WT	0.1769	0	0	1	0	0	0	0	0	0	0	0	0	1	0	0	0	0	0	1	0	0	0	0	0	0	0	0	0	0	0	0	0	0	0	0	0	0	0	0	0	0	0	0	0	0	0
MBCB028_11_04_2016	Breast Cancer	BRCA-WT	0.03794	0	0	0	0	0	0	0	0	0	0	0	0	1	0	0	0	0	0	0	0	0	0	0	0	0	0	0	0	0	0	0	0	0	0	0	0	0	0	0	0	0	0	0	0	0	0
MBCB029_16_03_2016	Breast Cancer	BRCA-WT	0.3397	0	0	0	0	0	0	0	0	0	0	0	0	0	0	0	0	0	0	0	0	0	0	0	0	0	0	0	0	0	0	0	0	0	0	0	0	0	0	0	0	0	0	0	0	0	0
MBCB032_26022016	Breast Cancer	BRCA-WT	0.2523	0	0	0	0	0	0	0	0	0	0	0	0	0	0	0	0	0	0	0	0	0	0	0	0	0	0	0	0	0	0	0	0	0	0	0	0	0	0	0	0	0	0	0	0	0	0
MBCB038_09032016	Breast Cancer	BRCA-WT	0.3511	0	0	0	0	0	0	0	0	0	0	0	0	0	0	0	0	0	0	0	0	0	0	0	0	0	0	0	0	0	0	0	0	0	0	0	0	0	0	0	0	0	0	0	0	0	0
MBCB041_01_06_2016	Breast Cancer	BRCA-WT	0.2595	0	0	0	0	0	0	0	0	0	0	0	0	0	0	0	0	0	0	0	0	0	0	0	0	0	0	0	0	0	0	0	0	0	0	0	0	0	0	0	0	0	0	0	0	0	0
MBCB043_15_06_2016	Breast Cancer	BRCA-WT	0.2851	0	0	1	0	0	0	0	0	0	0	0	0	0	0	0	0	0	0	0	0	0	0	0	0	0	0	0	0	0	0	0	0	0	0	0	0	0	0	0	0	0	0	0	0	0	0
MBCB052_04052016	Breast Cancer	BRCA-WT	0.3002	0	0	0	0	0	0	0	0	0	0	0	0	0	0	0	0	0	0	0	0	0	0	0	0	0	0	0	0	0	0	0	0	0	0	0	0	0	0	0	0	0	0	0	0	0	0
MBCB053_11_07_2018	Breast Cancer	BRCA-WT	0.4595	0	0	1	0	0	0	0	0	0	0	0	0	0	0	0	0	0	0	0	0	0	0	0	0	0	1	0	0	0	0	0	1	0	0	0	1	0	0	0	0	0	0	0	0	0	0
MBCB055_02052016	Breast Cancer	BRCA-WT	0.4126	0	0	0	0	0	0	0	0	0	0	0	0	0	0	0	0	0	0	0	0	0	0	0	0	0	0	0	0	0	0	0	0	0	0	0	0	0	0	0	0	0	0	0	0	0	0
MBCB056_12_09_2016	Breast Cancer	BRCA-WT	0.3788	0	0	1	0	0	0	0	1	0	0	0	0	1	0	0	0	0	0	0	0	0	0	0	0	0	1	0	0	0	0	0	0	0	0	0	0	0	0	0	0	0	0	0	0	0	0
MBCB068_20_08_2018	Breast Cancer	BRCA-WT	0.1976	0	0	0	0	0	0	1	0	1	0	0	0	1	0	0	0	0	0	0	0	0	0	0	0	0	0	0	0	0	1	0	0	0	0	0	0	0	0	0	0	0	0	0	0	0	0
MBCB073_20072016	Breast Cancer	BRCA-WT	0.454	0	0	0	0	0	0	0	0	0	0	0	0	0	0	0	0	0	0	0	0	0	0	0	0	0	0	0	0	0	0	0	0	0	0	0	0	0	0	0	0	0	0	0	0	0	0
MBCB094_21092016	Breast Cancer	BRCA-WT	0.2181	0	0	0	0	0	0	0	0	0	0	0	0	0	0	0	0	0	0	0	0	0	0	0	0	0	0	0	0	0	0	0	0	0	0	0	0	0	0	0	0	0	0	0	0	0	0
MBCB097_29092016	Breast Cancer	BRCA-WT	0.2874	0	0	0	0	0	0	0	0	0	0	0	0	0	0	0	0	0	0	0	0	0	0	0	0	0	0	0	0	0	0	0	0	0	0	0	0	0	0	0	0	0	0	0	0	0	0
MBCB098_01032018	Breast Cancer	BRCA-WT	0.3632	0	0	0	0	0	0	0	0	0	0	0	0	0	0	0	0	0	0	0	0	0	0	0	0	0	0	0	0	0	0	0	0	0	0	0	0	0	0	0	0	0	0	0	0	0	0
MBCB100_12102016	Breast Cancer	BRCA-WT	0	0	0	0	0	0	0	0	0	0	0	0	0	0	0	0	0	0	0	0	0	0	0	0	0	0	0	0	0	0	0	0	0	0	0	0	0	0	0	0	0	0	0	0	0	0	0
MBCB102_17102016	Breast Cancer	BRCA-WT	0.1092	0	0	0	0	0	0	0	0	0	0	0	0	0	0	0	0	0	0	0	0	0	0	0	0	0	0	0	0	0	0	0	0	0	0	0	0	0	0	0	0	0	0	0	0	0	0
MBCB105_28102016	Breast Cancer	BRCA-WT	0.7048	0	0	0	0	0	0	0	0	0	0	0	0	0	0	0	0	0	0	0	0	0	0	0	0	0	0	0	0	0	0	0	0	0	0	0	0	0	0	0	0	0	0	0	0	0	0
MBCB108_09112016	Breast Cancer	BRCA-WT	0	0	0	0	0	0	0	0	0	0	0	0	0	0	0	0	0	0	0	0	0	0	0	0	0	0	0	0	0	0	0	0	0	0	0	0	0	0	0	0	0	0	0	0	0	0	0
MBCB125_12_04_2017	Breast Cancer	BRCA-WT	0.06494	0	0	0	0	0	0	0	0	0	0	0	0	1	0	0	0	0	0	0	0	0	0	0	0	0	0	0	0	0	1	0	0	0	0	0	0	0	0	0	0	0	0	0	0	0	0
MBCB139_03022017	Breast Cancer	BRCA-WT	0.3945	0	0	0	0	0	0	0	0	0	0	0	0	0	0	0	0	0	0	0	0	0	0	0	0	0	0	0	0	0	0	0	0	0	0	0	0	0	0	0	0	0	0	0	0	0	0
MBCB148_10_03_2017	Breast Cancer	BRCA-WT	0.5873	0	0	1	0	0	0	0	0	0	0	0	0	1	0	0	0	0	0	0	0	0	0	0	0	0	1	0	0	0	0	0	1	0	0	0	0	0	0	0	0	0	0	0	0	0	0
MBCB155_11_05_2018	Breast Cancer	BRCA-WT	0.3505	0	0	1	0	0	0	0	0	0	0	0	0	1	0	0	0	0	0	1	0	0	0	0	0	0	0	0	0	0	0	0	0	0	0	0	0	0	0	0	0	0	0	0	0	0	0
MBCB165_14112017	Breast Cancer	BRCA-WT	0	0	0	0	0	0	0	0	0	0	0	0	0	0	0	0	0	0	0	0	0	0	0	0	0	0	0	0	0	0	0	0	0	0	0	0	0	0	0	0	0	0	0	0	0	0	0
MBCB166_08_05_2017	Breast Cancer	BRCA-WT	0.02399	0	0	0	0	0	0	0	0	0	0	0	0	0	0	0	0	0	0	0	0	0	0	0	0	0	0	0	0	0	0	0	0	0	0	0	0	0	0	0	0	0	0	0	0	0	0
MBCB170_01082018	Breast Cancer	BRCA-WT	0.1681	0	0	0	0	0	0	0	0	0	0	0	0	0	0	0	0	0	0	0	0	0	0	0	0	0	0	0	0	0	0	0	0	0	0	0	0	0	0	0	0	0	0	0	0	0	0
MBCB171_31_05_2017	Breast Cancer	BRCA-WT	0	0	0	0	0	0	0	1	0	1	0	1	0	0	0	0	0	0	0	0	0	0	0	0	0	0	0	0	0	0	0	0	0	0	0	0	0	0	0	0	0	0	0	0	0	0	0
MBCB177_14_08_2017	Breast Cancer	BRCA-WT	0.03512	0	0	0	0	0	0	0	0	0	0	0	0	1	0	0	0	0	0	0	0	0	0	0	0	0	0	0	0	0	0	0	0	0	0	0	0	0	0	0	0	0	0	0	0	0	0
MBCB195-20180130	Breast Cancer	BRCA-mutant	0.1281	0	0	1	0	0	0	0	0	0	0	0	0	0	0	0	0	0	0	0	0	0	0	0	0	0	1	0	0	0	0	0	1	0	0	0	1	0	0	0	0	0	0	0	0	0	0
MBCB236_08_06_2018	Breast Cancer	BRCA-WT	0	0	0	0	0	0	0	0	0	0	0	0	0	0	0	0	0	0	0	0	0	0	0	0	0	0	0	0	0	0	0	0	0	0	0	0	0	0	0	0	0	0	0	0	0	0	0
MBCB268-20211122	Breast Cancer	BRCA-mutant	0.4224	0	0	1	0	0	0	0	0	0	0	0	0	0	0	0	0	0	0	0	0	0	0	0	0	0	1	0	0	0	0	0	1	0	0	0	1	0	0	0	0	0	0	0	0	0	0
MBCB298-20190722	Breast Cancer	BRCA-mutant	0.1177	0	1	1	0	0	0	0	0	0	0	0	0	0	0	0	0	0	0	0	0	0	0	0	0	0	1	0	0	0	0	0	0	0	0	0	1	0	0	0	0	0	0	0	0	0	0
MBCB314-20200612	Breast Cancer	BRCA-mutant	0.1096	0	0	1	0	0	0	0	0	0	0	0	0	0	0	0	0	0	0	0	0	0	0	0	0	0	1	0	0	0	0	0	1	0	0	0	1	0	0	0	0	0	0	0	0	0	0
MBCB355-20210623	Breast Cancer	BRCA-mutant	0.8606	0	0	1	0	0	0	0	0	0	0	0	0	0	0	0	0	0	0	0	0	0	0	0	0	0	1	0	0	0	0	0	1	0	0	0	1	0	1	0	0	0	0	0	0	0	0
MBCB401-20210804	Breast Cancer	BRCA-mutant	0.3065	0	0	1	0	0	0	0	0	0	0	0	0	0	0	0	0	0	0	0	0	0	0	0	0	0	1	0	0	0	0	0	1	0	0	0	1	0	0	0	0	0	0	0	0	0	0
108_18_09_2015	Melanoma	NA	0	0	0	0	0	0	0	0	0	0	0	0	0	0	0	0	0	0	0	0	0	0	0	0	0	0	0	0	0	0	0	0	0	0	0	0	0	0	0	0	0	0	0	0	0	0	0
114_11_11_2014	Melanoma	NA	0	0	0	0	0	0	0	0	0	0	0	0	0	0	0	0	0	0	0	0	0	0	0	0	0	0	0	0	0	0	1	0	0	0	0	0	0	0	0	0	0	0	0	0	0	0	0
121_26_03_2015	Melanoma	NA	0	0	0	0	0	0	0	0	0	0	0	0	0	0	0	0	0	0	0	0	0	0	0	0	0	0	0	0	0	0	0	0	0	0	0	0	0	0	0	0	0	0	0	0	0	0	0
122_23_03_2015	Melanoma	NA	0	0	0	0	0	0	0	0	0	0	0	0	0	0	0	0	0	0	0	0	0	0	0	0	0	0	0	0	0	0	1	0	0	0	0	0	0	0	0	0	0	0	0	0	0	0	0
123_19_10_2015	Melanoma	NA	0	0	0	0	0	0	0	0	0	0	0	0	0	0	0	0	0	0	0	0	0	0	0	0	0	1	0	0	0	0	0	0	0	0	0	0	0	0	0	0	0	0	0	0	0	0	0
125_12_05_2015	Melanoma	NA	0	0	0	0	0	0	0	0	0	0	0	0	0	0	0	0	0	0	0	0	0	0	0	0	0	0	0	0	0	0	0	0	0	0	0	0	0	0	0	0	0	0	0	0	0	0	0
126_15_06_2015	Melanoma	NA	0.04454	0	0	0	0	0	0	0	0	0	0	0	0	1	0	0	0	0	0	0	0	0	0	0	0	0	0	0	0	0	0	0	0	0	0	0	0	0	0	0	0	0	0	0	0	0	0
133_31_08_15	Melanoma	NA	0.1756	0	0	1	0	0	0	0	0	0	0	0	0	0	0	0	0	0	0	0	0	0	0	0	0	0	0	0	0	0	0	0	0	0	0	0	0	0	0	0	0	0	0	0	0	0	0
134_04_09_2015	Melanoma	NA	0	0	0	0	0	0	0	0	0	0	0	0	0	0	0	0	0	0	0	0	0	0	0	0	0	0	0	0	0	0	0	0	0	0	0	0	0	0	0	0	0	0	0	0	0	0	0
136_26_11_2015	Melanoma	NA	0	0	0	1	0	0	0	0	0	0	0	0	0	1	0	0	0	0	0	0	0	0	0	0	0	0	0	0	0	0	1	0	0	0	0	0	0	0	0	0	0	0	0	0	0	0	0
140_22_04_2016	Melanoma	NA	0	0	0	0	0	0	0	0	0	0	0	0	0	0	0	0	0	0	0	0	0	0	0	0	0	0	0	0	0	0	0	0	0	0	0	0	0	0	0	0	0	0	0	0	0	0	0
143_15_02_2016	Melanoma	NA	0.08872	0	0	0	0	0	0	1	0	0	0	0	0	0	0	0	0	0	0	0	0	0	0	0	0	0	0	0	0	0	0	0	0	0	0	0	0	0	0	0	0	0	0	0	0	0	0
144_24_02_2016	Melanoma	NA	0	0	0	0	0	0	0	0	0	0	0	0	0	0	0	0	0	0	0	0	0	0	0	0	0	0	0	0	0	0	0	0	0	0	0	0	0	0	0	0	0	0	0	0	0	0	0
145_18_03_2016	Melanoma	NA	0	0	0	0	0	0	0	0	0	0	0	0	0	0	0	0	0	0	0	0	0	0	0	0	0	0	0	0	0	0	0	0	0	0	0	0	0	0	0	0	0	0	0	0	0	0	0
151_3_02_2017	Melanoma	NA	0.06181	0	0	0	0	0	0	1	0	0	0	0	0	0	0	0	0	0	0	0	0	0	0	0	0	0	0	0	0	0	0	0	0	0	0	0	0	0	0	0	0	0	0	0	0	0	0
154_01_07_2016	Melanoma	NA	0	0	0	0	0	0	0	0	0	0	0	0	0	0	0	0	0	0	0	0	0	0	0	0	0	0	0	0	0	0	0	0	0	0	0	0	0	0	0	0	0	0	0	0	0	0	0
155-300616-rpt	Melanoma	NA	0.3008	0	0	0	0	0	0	0	0	0	0	0	0	0	0	0	0	0	0	0	0	0	0	0	0	0	0	0	0	0	0	0	0	0	0	0	0	0	0	0	0	0	0	0	0	0	0
157_19_07_2016	Melanoma	NA	0.2533	0	0	0	0	0	0	1	1	0	0	0	0	0	0	0	0	0	0	0	0	0	0	0	0	0	1	0	0	0	1	0	0	0	0	0	0	0	0	0	0	0	0	0	0	0	0
163_28_10_2016	Melanoma	NA	0	0	0	0	0	0	0	0	0	0	0	0	0	0	0	0	0	0	0	0	0	0	0	0	0	0	0	0	0	0	0	0	0	0	0	0	0	0	0	0	0	0	0	0	0	0	0
165_09_11_2016	Melanoma	NA	0	0	0	0	0	0	0	0	0	0	0	0	0	0	0	0	0	0	0	0	0	0	0	0	0	0	0	0	0	0	0	0	0	0	0	0	0	0	0	0	0	0	0	0	0	0	0
166_22_11_2016	Melanoma	NA	0	0	0	0	0	0	0	0	0	0	0	0	0	0	0	0	0	0	0	0	0	0	0	0	0	1	0	0	0	0	0	0	0	0	0	0	0	0	0	0	0	0	0	0	0	0	0
170_17_02_2017	Melanoma	NA	0.3788	0	0	0	0	0	0	1	0	0	0	0	0	0	0	0	0	0	0	0	0	0	0	0	0	0	1	0	0	0	0	0	0	0	0	0	0	0	0	0	0	0	0	0	0	0	0
175_15_03_2017	Melanoma	NA	0	0	0	0	0	0	0	0	0	0	0	0	0	0	0	0	0	0	0	0	0	0	0	0	0	0	0	0	0	0	0	0	0	0	0	0	0	0	0	0	0	0	0	0	0	0	0
179_06_04_2017	Melanoma	NA	0.2309	0	0	0	0	0	0	0	0	0	0	0	0	0	0	0	0	0	0	0	0	0	0	0	0	1	0	0	0	0	0	0	0	0	0	0	0	0	0	0	0	0	0	1	0	0	1
188-050218	Melanoma	NA	0	0	0	0	0	0	0	0	0	0	0	0	0	0	0	0	0	0	0	0	0	0	0	0	0	1	0	0	0	0	0	0	0	0	0	0	0	0	0	0	0	0	0	0	0	0	0
194-061017	Melanoma	NA	0.1892	0	0	0	0	0	0	0	0	0	0	0	0	0	0	0	0	0	0	0	0	0	0	0	0	0	0	0	0	0	0	0	0	0	0	0	0	0	0	0	0	0	0	0	0	0	0
195-061017	Melanoma	NA	0.08792	0	0	0	0	0	0	0	0	0	0	0	0	0	0	0	0	0	0	0	0	0	0	0	0	0	0	0	0	0	0	0	0	0	0	0	0	0	0	0	0	0	0	0	0	0	0
198-101117-rpt	Melanoma	NA	0.7039	0	0	0	0	0	0	0	0	0	0	0	0	0	0	0	0	0	0	0	0	0	0	0	0	0	0	0	0	0	0	0	0	0	0	0	0	0	0	0	0	0	0	0	0	0	0
208-180118	Melanoma	NA	0.1183	0	0	0	0	0	0	0	0	0	0	0	0	0	0	0	0	0	0	0	0	0	0	0	0	1	0	0	0	0	0	0	0	0	0	0	0	0	0	0	0	0	0	0	0	0	0
46-220714-rpt	Melanoma	NA	0.0742	0	0	0	0	0	0	0	0	0	0	0	0	0	0	0	0	0	0	0	0	0	0	0	0	0	0	0	0	0	0	0	0	0	0	0	0	0	0	0	0	0	0	0	0	0	0
63_17_11_2014	Melanoma	NA	0.2053	0	0	0	0	0	0	0	0	0	0	0	0	0	0	0	0	0	0	0	0	0	0	0	0	0	0	0	0	0	0	0	0	0	0	0	0	0	0	0	0	0	0	0	0	0	0
79_18_03_2015	Melanoma	NA	0.1925	0	0	0	0	0	0	1	0	0	0	0	0	0	0	0	0	0	0	0	0	0	0	0	0	0	0	0	0	0	1	0	0	0	0	0	0	0	0	0	0	0	0	0	0	0	0
80_18_1_2016	Melanoma	NA	0.09278	0	0	0	0	0	0	1	0	0	0	0	0	0	0	0	0	0	0	0	0	0	0	0	0	0	0	0	0	0	0	0	0	0	0	0	0	0	0	0	0	0	0	0	0	0	0
84_26_08_2014	Melanoma	NA	0.1096	0	0	0	0	0	0	1	0	0	0	0	0	1	0	0	0	0	0	0	0	0	0	0	0	0	0	0	0	0	0	0	0	0	0	0	0	0	0	0	0	0	0	0	0	0	0
98_18_07_2014	Melanoma	NA	0.277	0	0	0	0	0	0	0	0	0	0	0	0	0	0	0	0	0	0	0	0	0	0	0	0	0	0	0	0	0	0	0	0	0	0	0	0	0	0	0	0	0	0	0	0	0	0
99_25_07_2014	Melanoma	NA	0.1084	0	0	0	0	0	0	1	0	0	0	0	0	0	0	0	0	0	0	0	0	0	0	0	0	0	0	0	0	0	0	0	0	0	0	0	0	0	0	0	0	0	0	0	0	0	0
MEL15_19_10_12	Melanoma	NA	0.1619	0	0	0	0	0	0	0	0	0	0	0	0	0	0	0	0	0	0	0	0	0	0	0	0	0	0	0	0	0	0	0	0	0	0	0	0	0	0	0	0	0	0	0	0	0	0
MEL55-061213	Melanoma	NA	0.4203	0	0	0	0	0	0	0	0	0	0	0	0	0	0	0	0	0	0	0	0	0	0	0	0	0	0	0	0	0	0	0	0	0	0	0	0	0	0	0	0	0	0	0	0	0	0
MEL76_19_2_14	Melanoma	NA	0.2979	0	0	0	0	0	0	1	0	0	0	0	0	0	0	0	0	0	0	0	0	0	0	0	0	1	0	0	0	0	1	0	0	0	0	0	0	0	0	0	0	0	0	0	0	0	0
PMC0741_03_10_2014	Melanoma	NA	0.1322	0	0	1	0	0	0	1	0	0	0	0	0	0	0	0	0	0	0	0	0	0	0	0	0	0	0	0	0	0	0	0	0	0	0	0	0	0	0	0	0	0	0	0	0	0	0
[truncated: 43 more columns]

## Sheet: Supplementary Data 2
Supplementary Data 2. Meta data and signature detection for 16 colorectal cancer plasma samples and 21 healthy plasma samples. MSI_status denotes microsatellite instability status in the colorectal cancer patients. "0" and "1" indicates if signature has not been detected (0) or detected (1) by MisMatchFinder. All signatures related to sequencing artefacts have been removed.
sample	type	MSI_status	tumor_purity	SBS1	SBS2	SBS3	SBS4	SBS5	SBS6	SBS7a	SBS7b	SBS7c	SBS7d	SBS8	SBS9	SBS10a	SBS10b	SBS10c	SBS10d	SBS11	SBS12	SBS13	SBS14	SBS15	SBS16	SBS17a	SBS17b	SBS18	SBS19	SBS20	SBS21	SBS22	SBS23	SBS24	SBS25	SBS26	SBS28	SBS29	SBS30	SBS31	SBS32	SBS33	SBS34	SBS35	SBS36	SBS37	SBS38	SBS39	SBS40
PGDX9794P1	Colorectal Cancer	MSI-high	0.3661	0	0	0	0	0	0	0	0	0	0	1	0	0	0	0	0	0	0	0	0	0	0	0	0	0	0	0	0	0	0	0	1	0	0	0	0	0	0	0	0	0	0	0	0	0	0
PGDX9795P1	Colorectal Cancer	MSI-stable	0.02529	0	0	0	0	0	0	0	0	0	0	0	0	0	0	0	0	0	0	0	0	0	0	0	0	0	0	0	1	0	0	0	0	0	0	0	0	0	0	0	0	0	0	0	0	0	0
PGDX9796P1	Colorectal Cancer	MSI-stable	0.01455	0	0	1	0	0	0	0	0	0	0	0	0	0	0	0	0	0	0	0	0	0	0	0	0	0	0	0	0	0	0	0	1	0	0	0	0	0	0	0	0	0	0	0	0	0	0
PGDX9797P1	Colorectal Cancer	MSI-high	0.1133	0	0	0	0	0	0	0	0	0	0	0	0	0	0	0	0	0	0	0	0	0	0	0	0	0	0	0	0	0	0	0	1	0	0	0	0	0	0	0	0	0	0	0	0	0	0
PGDX9798P1	Colorectal Cancer	MSI-high	0.5281	0	0	0	0	0	0	0	0	0	0	0	0	0	0	0	0	0	0	0	0	0	0	0	0	0	0	0	0	0	0	0	0	0	0	0	0	0	0	0	0	0	0	0	0	0	0
PGDX9799P1	Colorectal Cancer	MSI-stable	0.1379	0	0	0	0	0	0	0	0	0	0	0	0	0	0	0	0	0	0	0	0	0	0	0	0	0	0	0	0	0	0	0	0	0	0	0	0	0	0	0	0	0	0	0	0	0	0
PGDX9800P1	Colorectal Cancer	MSI-high	0.01941	0	0	0	0	0	0	0	0	0	0	1	0	0	0	0	0	0	0	0	0	0	0	0	0	0	0	0	1	0	0	0	0	0	0	0	0	0	0	0	0	0	0	0	0	0	0
PGDX9801P1	Colorectal Cancer	MSI-stable	0.3278	0	0	1	0	0	0	0	0	0	0	1	0	0	0	0	0	0	0	0	0	0	0	0	0	0	0	0	0	0	0	0	0	0	0	0	0	0	0	0	0	0	0	0	0	0	0
PGDX9802P1	Colorectal Cancer	MSI-stable	0.01506	0	0	0	0	0	0	0	0	0	0	0	0	0	0	0	0	0	0	0	0	0	0	0	0	0	0	0	1	1	0	0	1	0	0	0	0	0	0	0	1	0	0	0	0	0	0
PGDX9803P1	Colorectal Cancer	MSI-high	0.02844	0	0	0	0	0	0	0	0	0	0	0	0	0	0	0	0	0	0	0	0	0	0	0	0	0	0	0	0	0	0	0	0	0	0	0	0	0	0	0	0	0	0	0	0	0	0
PGDX9804P1	Colorectal Cancer	MSI-stable	0.08431	0	0	0	0	0	0	0	0	0	0	1	0	0	0	0	0	0	0	0	0	0	0	0	0	0	0	0	0	0	0	0	0	0	0	0	0	0	0	0	0	0	0	0	0	0	0
PGDX9805P1	Colorectal Cancer	MSI-high	0.03029	0	0	0	0	0	0	0	0	0	0	0	0	0	0	0	0	0	0	0	0	0	0	0	0	0	0	0	0	0	0	0	0	0	0	0	0	0	0	0	0	0	0	0	0	0	0
PGDX9806P1	Colorectal Cancer	MSI-high	0.03003	0	0	0	0	0	0	0	0	0	0	0	0	0	0	0	0	0	0	0	0	0	0	0	0	0	0	0	0	0	0	0	0	0	0	0	0	0	0	0	0	0	0	0	0	0	0
PGDX9807P1	Colorectal Cancer	MSI-high	0.2572	0	0	0	0	0	0	0	0	0	0	0	0	0	0	0	0	0	0	0	0	0	0	0	0	0	0	0	0	0	0	0	0	0	0	0	0	0	0	0	0	0	0	0	0	0	0
PGDX9808P1	Colorectal Cancer	MSI-high	0.1234	0	0	0	0	0	0	0	0	0	0	0	0	0	0	0	0	0	0	0	0	0	0	0	0	0	0	0	0	0	0	0	0	0	0	0	0	0	0	0	0	0	0	0	0	0	0
PGDX9809P1	Colorectal Cancer	MSI-stable	0.1388	0	0	1	0	0	0	0	0	0	0	0	0	0	0	0	0	0	0	0	0	0	0	0	0	0	0	0	0	0	0	0	0	0	0	0	0	0	0	0	0	0	0	0	0	0	0
VCPS0082P	Healthy	NA	0.01427	0	0	0	0	0	0	0	0	0	0	0	0	0	0	0	0	0	0	0	0	0	0	0	0	0	0	0	0	0	0	0	0	0	0	0	0	0	0	0	0	0	0	0	0	0	0
VCPS0083P	Healthy	NA	0.0172	0	0	1	0	0	0	0	0	0	0	0	0	0	0	0	0	0	0	0	0	0	0	0	0	0	0	0	0	0	0	0	0	0	0	0	0	0	0	0	0	0	0	0	0	0	0
VCPS0084P	Healthy	NA	0.01507	0	0	0	0	0	0	0	0	0	0	0	0	0	0	0	0	0	0	0	0	0	0	0	0	0	0	0	0	0	0	0	0	0	0	0	0	0	0	0	0	0	0	0	0	0	0
VCPS0085P	Healthy	NA	0.01749	0	0	0	0	0	0	0	0	0	0	0	0	0	0	0	0	0	0	0	0	0	0	1	0	0	0	0	0	0	0	0	0	0	0	0	0	0	0	0	0	0	0	0	0	0	0
VCPS0086P	Healthy	NA	0.01944	0	0	0	0	0	0	0	0	0	0	0	0	0	0	0	0	0	0	0	0	0	0	0	0	0	0	0	0	0	0	0	0	0	0	0	0	0	0	0	0	0	0	0	0	0	0
VCPS0087P	Healthy	NA	0.01619	0	0	0	0	0	0	0	0	0	0	1	0	0	0	0	1	0	0	0	0	0	0	0	0	0	0	0	0	0	0	0	0	0	0	0	0	0	0	0	0	0	0	0	0	0	0
VCPS0088P	Healthy	NA	0.019	0	0	0	0	0	0	0	1	0	0	0	0	0	0	0	0	0	0	0	0	0	0	0	0	0	0	0	0	0	0	0	0	0	0	0	0	0	0	0	0	0	0	0	0	0	0
VCPS0089P	Healthy	NA	0.01525	0	1	0	0	0	0	0	0	0	0	0	0	0	0	0	0	0	1	0	0	0	0	0	0	0	0	0	0	0	0	0	0	0	0	0	0	0	0	0	0	0	0	0	0	0	0
VCPS0090P	Healthy	NA	0.0196	0	0	0	0	0	0	0	0	0	0	0	0	0	0	1	0	0	0	0	0	0	0	0	0	0	0	0	0	0	0	0	0	0	0	0	0	0	0	1	0	0	0	0	0	0	0
VCPS0091P	Healthy	NA	0.01352	0	0	0	0	0	0	0	0	0	0	0	0	0	0	0	0	0	0	0	0	0	0	0	0	0	1	0	0	0	0	0	0	0	0	0	1	0	0	0	0	0	0	0	0	0	0
VCPS0102P	Healthy	NA	0.02056	0	0	0	0	0	0	0	0	0	0	0	0	0	0	0	0	0	0	0	0	0	0	0	0	0	0	0	0	0	0	0	0	0	0	0	0	0	0	0	0	0	0	0	0	0	0
VCPS0103P	Healthy	NA	0.02761	0	0	0	0	0	0	0	0	0	0	0	0	0	0	0	0	0	0	0	0	0	0	0	0	0	0	0	0	0	0	0	0	0	0	0	0	0	0	0	0	0	0	0	0	0	0
VCPS0104P	Healthy	NA	0.01283	0	0	0	0	0	0	0	0	0	0	0	0	0	0	0	0	0	0	0	0	0	0	0	0	0	0	0	0	0	0	0	0	0	0	0	0	0	0	0	0	0	0	0	0	0	0
VCPS0106P	Healthy	NA	0.02083	0	0	0	0	0	0	0	0	0	0	0	0	0	0	0	0	0	0	0	0	0	0	0	0	0	0	0	0	0	0	0	0	0	0	0	0	0	0	0	0	0	0	0	0	0	0
VCPS0107P	Healthy	NA	0.03154	0	0	0	0	0	0	0	0	1	0	0	0	0	0	0	0	0	0	0	0	0	0	0	0	0	0	0	0	0	0	0	0	0	0	0	0	0	0	0	0	0	0	0	0	0	0
VCPS0108P	Healthy	NA	0.02834	0	0	0	0	0	0	0	0	0	0	0	0	0	0	0	0	0	0	0	0	0	0	0	0	0	0	0	0	0	0	0	0	0	0	0	0	0	0	0	0	0	0	0	0	0	0
VCPS0109P	Healthy	NA	0.01657	0	0	0	0	0	0	0	0	0	0	0	0	0	0	0	0	0	0	0	0	0	0	0	0	0	0	0	0	0	0	0	0	0	0	0	0	0	0	0	0	0	0	0	0	0	0
VCPS0110P	Healthy	NA	0.01982	0	0	0	0	0	0	0	0	0	0	0	0	0	0	0	0	0	0	0	0	0	0	0	0	0	0	0	0	0	0	0	1	0	0	0	0	0	0	0	0	0	0	0	0	0	0
VCPS0111P	Healthy	NA	0.03771	0	0	0	0	0	0	1	0	0	0	0	0	0	0	0	0	0	0	0	0	0	0	0	1	0	0	0	0	1	1	1	0	0	0	0	0	0	1	0	1	0	0	0	0	0	0
VCPS0116P	Healthy	NA	0.02111	0	0	0	0	0	0	0	0	0	0	0	0	1	0	0	0	0	0	0	0	0	0	0	0	0	0	0	0	0	0	0	0	0	0	0	0	0	0	0	0	0	0	0	0	0	0
VCPS0118P	Healthy	NA	0.03723	0	0	0	0	0	0	0	0	0	0	0	0	0	0	0	0	0	0	0	0	0	0	0	0	0	0	0	1	0	0	0	1	0	0	0	0	0	0	0	0	0	0	0	0	0	0
[truncated: 43 more columns]

## Sheet: Supplementary Data 3
Supplementary Data 3. Meta data and signature weights for 271 cancer samples and 262 healthy controls in the pan-cancer plasma low-coverage, whole genome sequencing cohort. Signature weights were renormalised after removing sequencing artefact related signatures.
sample	info	sex	type	tumor_purity	SBS1	SBS2	SBS3	SBS4	SBS5	SBS6	SBS7a	SBS7b	SBS7c	SBS7d	SBS8	SBS9	SBS10a	SBS10b	SBS10c	SBS10d	SBS11	SBS12	SBS13	SBS14	SBS15	SBS16	SBS17a	SBS17b	SBS18	SBS19	SBS20	SBS21	SBS22	SBS23	SBS24	SBS25	SBS26	SBS28	SBS29	SBS30	SBS31	SBS32	SBS33	SBS34	SBS35	SBS36	SBS37	SBS38	SBS39
EGAF00002727180	CGPLPA114_Preoperative_treatment_naive	female	Bile_Duct_Cancer	0.02656	0	0.0231598	0.212272	0	0	0	0	0	0.0491865	0	0.205957	0	0	0	0	0	0	0.10946	0.00302458	0	0	0	0.0172303	0	0	0.0226993	0	0	0.117541	0	0	0	0	0	0	0.0577806	0	0.000488117	0.0270042	0.0225228	0	0.00562381	0	0	0
EGAF00002727181	CGPLPA115_Preoperative_treatment_naive	male	Bile_Duct_Cancer	0.06858	0	0.0172339	0.228928	0	0	0	0	0	0.0455081	0	0.196156	0	0	0	0	0	0	0.0979705	0	0	0	0	0.0129523	0	0	0.020605	0	0	0.121565	0	0	0	0	0	0	0.079644	0	0	0.0281505	0.0234833	0	0.0182944	0	0	0
EGAF00002727182	CGPLPA117_Preoperative_treatment_naive	male	Bile_Duct_Cancer	0.01725	0	0.0373912	0.203239	0	0	0	0.000302045	0	0.0512781	0	0.128118	0	0	0	0	0	0	0.140372	0	0	0	0	0.0109202	0	0	0.0089542	0	0	0.116047	0	0	0	0	0	0	0.107818	0	0	0.0417402	0.0258341	0	0	0	0	0
EGAF00002727183	CGPLPA118_Preoperative_treatment_naive	female	Bile_Duct_Cancer	0.02767	0	0.0531588	0.178062	0	0	0	0.00117847	0	0.0531569	0	0.0795036	0	0	0	0	0	0	0.131063	0.000991627	0	0	0	0.0108214	0	0	0.0216793	0	0	0.132247	0	0	0	0	0	0	0.143444	0	0	0.0379945	0.025535	0	0	0	0	0
EGAF00002727184	CGPLPA122_Preoperative_treatment_naive	female	Bile_Duct_Cancer	0.02717	0	0.0557523	0.185667	0	0	0	0	0	0.045705	0	0.0718759	0	0	0	0	0	0	0.134723	0.00109314	0	0	0	0.0141903	0	0	0.0235058	0	0	0.131079	0	0	0	0	0	0	0.149803	0	0	0.0336841	0.0271635	0	0	0	0	0
EGAF00002727185	CGPLPA124_Preoperative_treatment_naive	female	Bile_Duct_Cancer	0.02492	0	0.0544586	0.204705	0	0	0	0	0	0.0455294	0	0.0674112	0	0	0	0	0	0	0.127651	0.000186258	0	0	0	0.0135805	0	0	0.0264043	0	0	0.132307	0	0	0.00738022	0	0	0	0.146988	0	0	0.037518	0.0219476	0	0	0	0	0
EGAF00002727186	CGPLPA125_Preoperative_treatment_naive	male	Bile_Duct_Cancer	0.0151	0	0.0540419	0.18926	0	0	0	0.00546983	0	0.0500773	0	0.0773999	0	0	0	0	0	0	0.128228	0.0015121	0	0	0	0.0176102	0	0	0.0138877	0	0	0.118937	0	0	0	0	0	0	0.140175	0	0	0.0361546	0.0209537	0	0	0	0	0
EGAF00002727187	CGPLPA126_Preoperative_treatment_naive	male	Bile_Duct_Cancer	0.02586	0	0.0691711	0.102559	0	0	0	0	0	0.0509677	0	0.121368	0	0	0	0	0	0	0.153559	0.00711562	0	0	0	0.0115492	0	0	0.0228269	0	0	0.122756	0	0	0	0	0	0	0.14621	0	0	0.0271688	0.039518	0	0	0	0	0
EGAF00002727188	CGPLPA127_Preoperative_treatment_naive	female	Bile_Duct_Cancer	0.02029	0	0.0539664	0.157445	0	0	0	0.00942438	0	0.0456945	0	0.0817305	0	0.000383159	0	0	0.00110945	0	0.142185	0.00303057	0	0	0	0.0120568	0	0	0.0217812	0	0	0.115836	0	0	0	0	0	0	0.149518	0	0	0.0368417	0.024703	0	0	0	0	0
EGAF00002727189	CGPLPA128_Preoperative_treatment_naive	male	Bile_Duct_Cancer	0.02313	0	0.0555026	0.186295	0	0	0	0.00440496	0	0.0519001	0	0.0768975	0	0.00124435	0	0	0	0	0.142776	0.000952075	0	0	0	0.0129638	0	0	0.0128294	0	0	0.10613	0	0	0	0	0	0	0.150231	0	0	0.0389556	0.0200111	0	0	0	0	0
EGAF00002727190	CGPLPA129_Preoperative_treatment_naive	female	Bile_Duct_Cancer	0.01771	0	0.0665139	0.181864	0	0	0	0.00175362	0	0.0456816	0	0.0798664	0	0	0	0	0	0	0.133387	0	0	0	0	0.00915109	0	0	0.0216562	0	0	0.114669	0	0	0	0	0	0	0.152927	0	0	0.0415628	0.0187506	0	0	0	0	0
EGAF00002727191	CGPLPA130_Preoperative_treatment_naive	female	Bile_Duct_Cancer	0.02799	0	0.0603992	0.178402	0	0	0	0	0	0.0546097	0	0.0609673	0	0	0	0	0	0	0.150373	0.000101449	0	0	0	0.0117385	0	0	0.0156965	0	0	0.140611	0	0	0	0	0	0	0.143823	0	0	0.0367273	0.0297327	0	0	0	0	0
EGAF00002727192	CGPLPA131_Preoperative_treatment_naive	male	Bile_Duct_Cancer	0.025	0	0.0653854	0.185232	0	0	0	0	0	0.0482284	0	0.0657856	0	0	0	0	0	0	0.134335	8.09697708690986e-05	0	0	0	0.0133987	0	0	0.0328083	0	0	0.124116	0	0	0	0	0	0	0.154742	0	0	0.0329198	0.0247491	0	0	0	0	0
EGAF00002727193	CGPLPA134_Preoperative_treatment_naive	male	Bile_Duct_Cancer	0.01684	0	0.211827	0.150876	0	0	0	0.00581442	0	0.0328306	0	0.062005	0	0	0	0	0	0	0.0890137	0	0	0	0	0.0135577	0	0	0.0305612	0	0	0.100052	0	0	0	0	0	0	0.153575	0	0	0.028399	0.0154132	0	0	0	0	0
EGAF00002727194	CGPLPA135_Preoperative_treatment_naive	female	Bile_Duct_Cancer	0.02325	0	0.056701	0.194279	0	0	0	0.00278922	0	0.0447017	0	0.0643433	0	0	0	0	0	0	0.130937	0.000593813	0	0	0	0.0145345	0	0	0.0247615	0	0	0.128316	0	0	0	0	0	0	0.138432	0	0	0.0407635	0.0241585	0	0	0	0	0
EGAF00002727195	CGPLPA136_Preoperative_treatment_naive	female	Bile_Duct_Cancer	0.01529	0	0.0674288	0.175296	0	0	0	0	0	0.0507928	0	0.0578307	0	0	0	0	0	0	0.136543	0.000613534	0	0	0	0.00847476	0	0	0.020093	0	0	0.115787	0	0	0	0	0	0	0.162197	0	0	0.0398432	0.0226937	0	0	0	0	0
EGAF00002727196	CGPLPA137_Preoperative_treatment_naive	male	Bile_Duct_Cancer	0.01632	0	0.0598353	0.152585	0	0	0	0	0	0.051282	0	0.0849844	0	0	0	0	0	0	0.14102	0.000545414	0	0	0	0.0119042	0	0	0.0229944	0	0	0.12612	0	0	0	0	0	0	0.159543	0	0	0.0342736	0.0253859	0	0	0	0	0
EGAF00002727197	CGPLPA139_Preoperative_treatment_naive	male	Bile_Duct_Cancer	0.01691	0	0.0577519	0.174411	0	0	0	0	0	0.0476581	0	0.095782	0	0	0	0	0	0	0.11952	0	0	0	0	0.0114292	0	0	0.0316631	0	0	0.122845	0	0	0.00122651	0	0	0	0.16404	0	0	0.0368681	0.0259048	0	0	0	0	0
EGAF00002727198	CGPLPA140_Preoperative_treatment_naive	male	Bile_Duct_Cancer	0.01157	0	0.0508052	0.227018	0	0	0	0.00098401	0	0.0419581	0	0.0555453	0	0	0	0	0	0	0.0979844	0	0	0	0	0.0105732	0	0	0.0357389	0	0	0.117864	0	0	0	0	0	0	0.174395	0	0	0.0377093	0.0204072	0	0	0	0	0
EGAF00002727199	CGPLPA141_Preoperative_treatment_naive	female	Bile_Duct_Cancer	0.02652	0	0.0503041	0.201924	0	0	0	0.0202165	0	0.0421297	0	0.064753	0	0	0	0	0	0	0.0631794	0	0	0	0	0.00987905	0	0	0.0397628	0	0	0.129522	0	0	0	0	0	0	0.188754	0	0	0.0513772	0.0110445	0	0	0	0	0
EGAF00002727200	CGPLPA155_Preoperative_treatment_naive	female	Bile_Duct_Cancer	0.02175	0	0.0586383	0.170956	0	0	0	0	0	0.0435203	0	0.0633567	0	0	0	0	0	0	0.116795	0	0	0	0	0.0184049	0	0	0.0275219	0	0	0.121298	0	0	0	0	0	0	0.175767	0	0	0.0396428	0.0205211	0	0	0	0	0
EGAF00002727201	CGPLPA165_Preoperative_treatment_naive	male	Bile_Duct_Cancer	0.01787	0	0.0515915	0.156805	0	0	0	0	0	0.0414358	0	0.0956382	0	0	0	0	0	0	0.132622	0	0	0	0	0.0119862	0	0	0.032106	0	0	0.125367	0	0	0	0	0	0	0.16085	0	0	0.0400431	0.0226429	0	0	0	0	0
EGAF00002727203	CGPLPA184_Preoperative_treatment_naive	female	Bile_Duct_Cancer	0.0294	0	0.0564886	0.168702	0	0	0	0.00242701	0	0.0389853	0	0.0940755	0	0	0	0	0	0	0.0993271	0	0	0	0	0.020309	0	0	0.0274728	0	0	0.125915	0	0	0	0	0	0	0.177854	0	0	0.0407811	0.0156056	0	0	0	0	0
EGAF00002727204	CGPLPA187_Preoperative_treatment_naive	female	Bile_Duct_Cancer	0.01797	0	0.0541909	0.151864	0	0	0	0.00161399	0	0.0483014	0	0.0878441	0	0	0	0	0	0	0.110426	0.00172793	0	0	0	0.0108147	0	0	0.0294846	0	0	0.126404	0	0	0	0	0	0	0.17702	0	0	0.0351811	0.0180148	0	0	0	0	0
EGAF00002860418	CGPLPA168_Preoperative_treatment_naive	male	Bile_Duct_Cancer	0.03559	0	0.0200766	0.237151	0	0	0	0	0	0.0418322	0	0.200106	0	0	0	0	0	0	0.0901701	0	0	0	0	0.0157701	0	0	0.0233097	0	0	0.117118	0	0.00745439	0	0	0	0	0.0738592	0	0	0.0327797	0.0188975	0	0.0235603	0	0	0
EGAF00002727230	CGPLBR100_Preoperative_treatment_naive	female	Breast_Cancer	0.02051	0	0.0603216	0.156687	0	0	0	0.00147648	0	0.0484613	0	0.0906646	0	0	0	0	0	0	0.145812	0.00297552	0	0	0	0.016649	0	0	0.0171691	0	0	0.113567	0	0	0	0	0	0	0.149299	0	0	0.0317554	0.0230789	0	0	0	0	0
EGAF00002727231	CGPLBR101_Preoperative_treatment_naive	female	Breast_Cancer	0.02763	0	0.0552785	0.214273	0	0	0	0.004129	0	0.0434555	0	0.077035	0	0	0	0	0	0	0.131607	0.00279273	0	0	0	0.015254	0	0	0.0119994	0	0	0.113622	0	0	0	0	0	0	0.15229	0	0	0.041272	0.0208229	0	0	0	0	0
EGAF00002727232	CGPLBR102_Preoperative_treatment_naive	female	Breast_Cancer	0.03194	0	0.0605756	0.179379	0	0	0	0	0	0.0469008	0	0.107445	0	0	0	0	0	0	0.09559	0	0	0	0	0.0101564	0	0	0.0304904	0	0	0.120766	0	0	0	0	0	0	0.168434	0	0	0.0401798	0.0208413	0	0	0	0	0
EGAF00002727233	CGPLBR103_Preoperative_treatment_naive	female	Breast_Cancer	0.02979	0	0.0550023	0.172292	0	0	0	0.000223301	0	0.0437059	0	0.103967	0	0	0	0	0	0	0.134986	0.00163166	0	0	0	0.00799443	0	0	0.0254479	0	0	0.112517	0	0	0	0	0	0	0.16701	0	0	0.0351658	0.0246328	0	0	0	0	0
EGAF00002727234	CGPLBR104_Preoperative_treatment_naive	female	Breast_Cancer	0.02257	0	0.0624115	0.177554	0	0	0	0.000393821	0	0.0448394	0	0.0817932	0	0	0	0	0.000956785	0	0.115335	0	0	0	0	0.00515361	0	0	0.0251185	0	0	0.128201	0	0	0.00739743	0	0	0	0.15039	0	0	0.0399425	0.0229516	0	0	0	0	0
EGAF00002727235	CGPLBR12_Preoperative_treatment_naive	female	Breast_Cancer	0.02559	0	0.0371242	0.16615	0	0	0	0.00134826	0	0.0356041	0	0.167992	0	0	0	0	0	0	0.132116	0.000302067	0	0	0	0.0100438	0	0	0.0158879	0	0	0.110959	0	0.00437696	0	0	0	0	0.122016	0	0	0.0461929	0.0219653	0	0.00820447	0	0	0
EGAF00002727236	CGPLBR18_Preoperative_treatment_naive	female	Breast_Cancer	0.02035	0	0.0404133	0.144098	0	0	0	0.00140156	0	0.0388577	0	0.179719	0	0	0	0	0	0	0.125111	0.0021854	0	0	0	0.0102135	0	0	0.0281165	0	0	0.108561	0	0	0	0	0	0	0.122346	0	0	0.0364234	0.0219667	0	0.0107416	0	0	0
EGAF00002727237	CGPLBR23_Preoperative_treatment_naive	female	Breast_Cancer	0.01838	0	0.0393386	0.157895	0	0	0	0.00395135	0	0.0390514	0	0.165871	0	0	0	0	0	0	0.143102	0	0	0	0	0.00635759	0	0	0.0213515	0	0	0.107609	0	0.000891836	0	0	0	0	0.110568	0	0	0.0412683	0.024506	0	0.0127478	0	0	0
EGAF00002727238	CGPLBR24_Preoperative_treatment_naive	female	Breast_Cancer	0.01379	0	0.0395737	0.169592	0	0	0	0	0	0.0299839	0	0.17815	0	0	0	0	0	0	0.100475	0	0	0	0	0.00822735	0	0	0.0305136	0	0	0.108407	0	0.0067064	0	0	0	0	0.132754	0	0	0.0379748	0.0158927	0	0.0177833	0	0	0
EGAF00002727239	CGPLBR28_Preoperative_treatment_naive	female	Breast_Cancer	0.02116	0	0.0432398	0.156637	0	0	0	0	0	0.0436831	0	0.174552	0	0	0	0	0	0	0.135276	0.00249278	0	0	0	0.00330003	0	0	0.0134672	0	0	0.108989	0	0	0	0	0	0	0.115552	0	0	0.0421405	0.0195637	0	0.0130283	0	0	0
EGAF00002727240	CGPLBR30_Preoperative_treatment_naive	female	Breast_Cancer	0.245	0	0.0418443	0.189086	0	0	0	6.31182453648727e-05	0	0.0325579	0	0.144983	0	0	0	0	0	0	0.123646	0	0	0	0	0.00684965	0	0.00165368	0.0240834	0	0	0.114445	0	0.0064765	0	0	0	0	0.119304	0	0	0.0376446	0.0190575	0	0.0133925	0	0	0
EGAF00002727241	CGPLBR31_Preoperative_treatment_naive	female	Breast_Cancer	0.01973	0	0.0372896	0.185093	0	0	0	0.000959047	0	0.0367046	0	0.130053	0	0	0	0	0.00295808	0	0.128214	0.000546024	0	0	0	0.0108529	0	0	0.0305498	0	0	0.115061	0	0.00281059	0	0	0	0	0.127344	0	0	0.0393803	0.0187423	0	0	0	0	0
EGAF00002727242	CGPLBR32_Preoperative_treatment_naive	female	Breast_Cancer	0.02506	0	0.0410734	0.175812	0	0	0	0.00354852	0	0.0411635	0	0.144816	0	0	0	0	0	0	0.149061	0.00133527	0	0	0	0.00891411	0	0	0.019096	0	0	0.107539	0	0.00159587	0	0	0	0	0.114272	0	0	0.0460722	0.0185426	0	0.0144728	0	0	0
EGAF00002727243	CGPLBR33_Preoperative_treatment_naive	female	Breast_Cancer	0.01882	0	0.038922	0.1683	0	0	0	0.00298354	0	0.0371572	0	0.149878	0	0	0	0	0	0	0.141771	0.000931561	0	0	0	0.0106239	0	0	0.0197217	0	0	0.109808	0	0.00442925	0	0	0	0	0.116451	0	0	0.0438117	0.0174609	0	0.017233	0	0	0
EGAF00002727244	CGPLBR34_Preoperative_treatment_naive	female	Breast_Cancer	0.01489	0	0.0395463	0.158455	0	0	0	0.00151942	0	0.0343721	0	0.174932	0	0	0	0	0	0	0.121274	0.000943508	0	0	0	0.0114066	0	0	0.0253025	0	0	0.108522	0	0.00331968	0	0	0	0	0.117044	0	0	0.0347095	0.0182229	0	0.0142396	0	0	0
EGAF00002727245	CGPLBR35_Preoperative_treatment_naive	female	Breast_Cancer	0.01521	0	0.0362072	0.150628	0	0	0	0.00107001	0	0.0370552	0	0.179223	0	0	0	0	0	0	0.143993	0.000576327	0	0	0	0.00790609	0	0	0.0178051	0	0	0.103142	0	0.00856466	0	0	0	0	0.108142	0	0	0.0359136	0.0268521	0	0.024313	0	0	0
EGAF00002727246	CGPLBR36_Preoperative_treatment_naive	female	Breast_Cancer	0.02334	0	0.041042	0.158973	0	0	0	0	0	0.0361925	0	0.159341	0	0	0	0	0	0	0.143385	0.00227697	0	0	0	0.0164315	0	0.00416445	0.0236143	0	0	0.102408	0	0.00950899	0	0	0	0	0.104457	0	0	0.0358525	0.0221726	0	0.0163311	0	0	0
EGAF00002727247	CGPLBR37_Preoperative_treatment_naive	female	Breast_Cancer	0.02036	0	0.0384763	0.217215	0	0	0	0	0	0.032522	0	0.173189	0	0	0	0	0	0	0.121009	0.00342968	0	0	0	0.00441678	0	0.0269727	0.0138794	0	0	0.0859589	0	0.0130047	0	0	0	0	0.090638	0	0	0.0365466	0.018247	0	0.0166895	0	0	0
EGAF00002727248	CGPLBR38_Preoperative_treatment_naive	female	Breast_Cancer	0.02626	0	0.0547231	0.154027	0	0	0	0	0	0.0389677	0	0.097135	0	0	0	0	0.00110245	0	0.154487	0.000985757	0	0	0	0.0139981	0	0	0.0201009	0	0	0.110807	0	0	0	0	0	0	0.156935	0	0	0.0433505	0.020635	0	0	0	0	0
EGAF00002727249	CGPLBR40_Preoperative_treatment_naive	female	Breast_Cancer	0.02654	0	0.0586908	0.153219	0	0	0	0.000724719	0	0.0322308	0	0.117476	0	0	0	0	0.00245683	0	0.149646	0.00155598	0	0	0	0.0101232	0	0	0.0231219	0	0	0.1053	0	0	0	0	0	0	0.160564	0	0	0.0362998	0.0216742	0	0	0	0	0
EGAF00002727250	CGPLBR41_Preoperative_treatment_naive	female	Breast_Cancer	0.02802	0	0.0581966	0.150129	0	0	0	0	0	0.0468709	0	0.10878	0	0	0	0	0.00049245	0	0.144127	0.000628751	0	0	0	0.0093802	0	0	0.0226795	0	0	0.114288	0	0	0	0	0	0	0.165764	0	0	0.0396377	0.0217295	0	0	0	0	0
EGAF00002727251	CGPLBR45_Preoperative_treatment_naive	female	Breast_Cancer	0.02464	0	0.0407886	0.174457	0	0	0	0	0	0.0338221	0	0.169239	0	0	0	0	0	0	0.136594	0	0	0	0	0.00818307	0	0.00209531	0.0202723	0	0	0.105205	0	0.0039341	0	0	0	0	0.115168	0	0	0.0356557	0.0265881	0	0.0174373	0	0	0
EGAF00002727252	CGPLBR46_Preoperative_treatment_naive	female	Breast_Cancer	0.01842	0	0.0434602	0.161859	0	0	0	0	0	0.0410066	0	0.167746	0	0	0	0	0	0	0.139579	0.00241482	0	0	0	0.00267376	0	0.00788377	0.0154513	0	0	0.096345	0	0.0169727	0	0	0	0	0.118752	0	0	0.0435917	0.0181136	0	0.00968691	0	0	0
EGAF00002727253	CGPLBR47_Preoperative_treatment_naive	female	Breast_Cancer	0.02288	0	0.0392644	0.163799	0	0	0	0	0	0.035485	0	0.171033	0	0	0	0	0	0	0.137116	0.000582913	0	0	0	0.00664952	0	0.0152763	0.0209939	0	0	0.101271	0	0.0101488	0	0	0	0	0.113076	0	0	0.0372623	0.0221939	0	0.0160371	0	0	0
EGAF00002727254	CGPLBR48_Preoperative_treatment_naive	female	Breast_Cancer	0.02555	0	0.0615016	0.151827	0	0	0	0.000426539	0	0.038674	0	0.108315	0	0	0	0	0	0	0.153288	0	0	0	0	0.013016	0	0	0.018817	0	0	0.10341	0	0	0.0124053	0	0	0	0.157175	0	0	0.0404998	0.0201271	0	0	0	0	0
EGAF00002727280	CGPLBR49_Preoperative_treatment_naive	female	Breast_Cancer	0.034	0	0.0500962	0.179697	0	0	0	0.0151871	0	0.0363638	0	0.103838	0	0.00147102	0	0	0	0	0.124128	0.00136474	0	0	0	0	0	0	0.0175136	0	0	0.104532	0	0	0	0	0	0	0.152657	0	0	0.0443552	0.0154181	0	0	0	0	0
EGAF00002727281	CGPLBR50_Preoperative_treatment_naive	female	Breast_Cancer	0.01683	0	0.0383339	0.193541	0	0	0	0	0	0.027497	0	0.159848	0	0	0	0	0	0	0.103873	0	0	0	0	0.008057	0	0	0.0310085	0	0	0.107601	0	0.0256408	0	0	0	0	0.124386	0	0	0.0397764	0.0138303	0	0.0263888	0	0	0
EGAF00002727282	CGPLBR51_Preoperative_treatment_naive	female	Breast_Cancer	0.01613	0	0.0431312	0.20612	0	0	0	0	0	0.0314906	0	0.166907	0	0	0	0	0	0	0.110067	0.000151321	0	0	0	0	0	0	0.0223983	0	0	0.0964996	0	0.0322877	0	0	0	0	0.110192	0	0	0.0416339	0.0172338	0	0.0302204	0	0	0
EGAF00002727283	CGPLBR52_Preoperative_treatment_naive	female	Breast_Cancer	0.03151	0	0.0389675	0.176546	0	0	0	0	0	0.0207202	0	0.184959	0	0	0	0	0	0	0.110052	0.00213561	0	0	0	0.00982992	0	0.0113533	0.0284136	0	0	0.0998027	0	0.0172041	0	0	0	0	0.118824	0	0	0.0348986	0.0110279	0	0.0132857	0	0	0
EGAF00002727284	CGPLBR55_Preoperative_treatment_naive	female	Breast_Cancer	0.0294	0	0.0599422	0.174884	0	0	0	0	0	0.0400505	0	0.0970519	0	0.000379967	0	0	0	0	0.14643	0.00149944	0	0	0	0.0131777	0	0	0.0175409	0	0	0.112294	0	0	0	0	0	0	0.14853	0	0	0.0424754	0.0247355	0	0	0	0	0
EGAF00002727285	CGPLBR56_Preoperative_treatment_naive	female	Breast_Cancer	0.01691	0	0.0337033	0.213697	0	0	0	0.0063439	0	0.0255248	0	0.173495	0	0	0	0	0	0	0.12714	0.000707956	0	0	0	0.00178096	0	0.0375944	0.0160476	0	0	0.0721111	0	0.0267821	0	0	0	0	0.0900311	0	0	0.0400456	0.0131993	0	0.019323	0	0	0
EGAF00002727286	CGPLBR57_Preoperative_treatment_naive	female	Breast_Cancer	0.02372	0	0.0567024	0.13542	0	0	0	0.00445603	0	0.0414229	0	0.0933866	0	0	0	0	0.000859462	0	0.160454	0.00231627	0	0	0	0.0154521	0	0	0.0234121	0	0	0.109708	0	0	0	0	0	0	0.13921	0	0	0.0461341	0.0170832	0	0	0	0	0
EGAF00002727287	CGPLBR59_Preoperative_treatment_naive	female	Breast_Cancer	0.01893	0	0.0551513	0.167015	0	0	0	0.0127763	0	0.0420614	0	0.0948766	0	0.000993978	0	0	0.00423601	0	0.14585	0	0	0	0	0.0148591	0	0	0.0211313	0	0	0.115068	0	0	0	0	0	0	0.128539	0	0	0.037991	0.0201553	0	0	0	0	0
EGAF00002727288	CGPLBR60_Preoperative_treatment_naive	female	Breast_Cancer	0.02218	0	0.0452271	0.192486	0	0	0	0	0	0.0428047	0	0.128574	0	0	0	0	0.00136112	0	0.134757	0	0	0	0	0.0119204	0	0	0.0171096	0	0	0.114973	0	0	0	0	0	0	0.108282	0	0	0.0465934	0.0237348	0	0	0	0	0
EGAF00002727289	CGPLBR61_Preoperative_treatment_naive	female	Breast_Cancer	0.01672	0	0.0558414	0.186071	0	0	0	0.00254146	0	0.0483521	0	0.0997212	0	0	0	0	0	0	0.127452	0	0	0	0	0.00826475	0	0	0.0207314	0	0	0.110217	0	0	0	0	0	0	0.157632	0	0	0.0397849	0.0253152	0	0	0	0	0
EGAF00002727290	CGPLBR63_Preoperative_treatment_naive	female	Breast_Cancer	0.02067	0	0.0561628	0.190319	0	0	0	0.00237346	0	0.0507947	0	0.0943249	0	0	0	0	0.000912092	0	0.12941	0.000983858	0	0	0	0.0124334	0	0	0.0170083	0	0	0.106023	0	0	0	0	0	0	0.14134	0	0	0.0346837	0.0208967	0	0	0	0	0
EGAF00002727291	CGPLBR65_Preoperative_treatment_naive	female	Breast_Cancer	0.02608	0	0.0385689	0.188453	0	0	0	0	0	0.0413673	0	0.124821	0	0	0	0	0.000701163	0	0.13871	0	0	0	0	0.0141014	0	0	0.0183714	0	0	0.119121	0	0	0	0	0	0	0.118786	0	0	0.0414598	0.0268412	0	0.00069325	0	0	0
EGAF00002727292	CGPLBR68_Preoperative_treatment_naive	female	Breast_Cancer	0.02416	0	0.0521065	0.147625	0	0	0	0	0	0.0394279	0	0.11345	0	0	0	0	0.00105389	0	0.130555	0.000673486	0	0	0	0.013043	0	0	0.0288556	0	0	0.11772	0	0	0	0	0	0	0.15672	0	0	0.0453409	0.0188033	0	0	0	0	0
EGAF00002727293	CGPLBR69_Preoperative_treatment_naive	female	Breast_Cancer	0.01613	0	0.0534211	0.175309	0	0	0	0.00876785	0	0.0445101	0	0.0915556	0	0	0	0	0	0	0.13964	0	0	0	0	0.0101301	0	0	0.0179926	0	0	0.112458	0	0	0	0	0	0	0.140223	0	0	0.0379908	0.0221417	0	0	0	0	0
EGAF00002727294	CGPLBR70_Preoperative_treatment_naive	female	Breast_Cancer	0.0253	0	0.0567021	0.20015	0	0	0	0.00133793	0	0.0422398	0	0.0944561	0	0	0	0	0	0	0.13365	0	0	0	0	0.00618163	0	0	0.0235108	0	0	0.108681	0	0	0	0	0	0	0.148026	0	0	0.0375768	0.0231427	0	0	0	0	0
EGAF00002727295	CGPLBR71_Preoperative_treatment_naive	female	Breast_Cancer	0.01726	0	0.0574754	0.165544	0	0	0	0.00117981	0	0.0354941	0	0.108063	0	0	0	0	0	0	0.137325	0	0	0	0	0.0142698	0	0	0.0213555	0	0	0.107969	0	0	0	0	0	0	0.151311	0	0	0.0387586	0.0170205	0	0	0	0	0
EGAF00002727296	CGPLBR72_Preoperative_treatment_naive	female	Breast_Cancer	0.02298	0	0.0756147	0.0957208	0	0	0	0	0	0.0279517	0	0.0599813	0	0	0	0	0	0	0.210291	0	0	0	0	0	0	0	0.0120481	0	0	0.0906581	0	0	0	0	0	0	0.195482	0	0	0.0619802	0.0074683	0	0	0	0	0
EGAF00002727297	CGPLBR73_Preoperative_treatment_naive	female	Breast_Cancer	0.02331	0	0.0618761	0.178891	0	0	0	0.00367834	0	0.038042	0	0.0799686	0	0	0	0	0	0	0.127917	0	0	0	0	0.0123696	0	0	0.0198255	0	0	0.114867	0	0	0	0	0	0	0.159386	0	0	0.047127	0.0213654	0	0	0	0	0
EGAF00002727298	CGPLBR76_Preoperative_treatment_naive	female	Breast_Cancer	0.01549	0	0.0599142	0.170467	0	0	0	0	0	0.0365062	0	0.0950577	0	0	0	0	0	0	0.124768	0	0	0	0	0.0149976	0	0	0.0223189	0	0	0.117898	0	0	0	0	0	0	0.159019	0	0	0.0412209	0.0197256	0	0	0	0	0
EGAF00002727299	CGPLBR81_Preoperative_treatment_naive	female	Breast_Cancer	0.02705	0	0.0441209	0.178777	0	0	0	0	0	0.0364536	0.00188253	0.115107	0	0	0	0	0	0	0.131936	0	0	0	0	0.0146219	0	0	0.0195559	0	0	0.113508	0	0	0.0153974	0	0	0	0.125382	0	0	0.0359289	0.0259276	0	0	0	0	0
EGAF00002727300	CGPLBR82_Preoperative_treatment_naive	female	Breast_Cancer	0.02161	0	0.0554458	0.168497	0	0	0	0	0	0.0381555	0	0.0892676	0	0	0	0	0	0	0.134302	0	0	0	0	0.0172705	0	0	0.024511	0	0	0.116854	0	0	0	0	0	0	0.16261	0	0	0.0398242	0.0198765	0	0	0	0	0
EGAF00002727301	CGPLBR83_Preoperative_treatment_naive	female	Breast_Cancer	0.02676	0	0.0631098	0.161875	0	0	0	0.00293597	0	0.0464305	0	0.0727228	0	0.000428338	0	0	0	0	0.144007	0	0	0	0	0.00860201	0	0	0.021266	0	0	0.119156	0	0	0	0	0	0	0.154053	0	0	0.0449026	0.0213575	0	0	0	0	0
EGAF00002727302	CGPLBR84_Preoperative_treatment_naive	female	Breast_Cancer	0.0207	0	0.0360093	0.15518	0	0	0	0	0	0.0384969	0	0.129296	0	0	0	0	0	0	0.124246	0.00107173	0	0	0	0.0151189	0	0	0.0220303	0	0	0.122655	0	0	0.0125225	0	0	0	0.127949	0	0	0.0544085	0.0226141	0	0	0	0	0
EGAF00002727303	CGPLBR87_Preoperative_treatment_naive	female	Breast_Cancer	0.02045	0	0.0550466	0.128558	0	0	0	0	0	0.0383014	0	0.0863367	0	0	0	0	0	0	0.153345	0.000822931	0	0	0	0.019962	0	0	0.0276724	0	0	0.113729	0	0	0	0	0	0	0.163864	0	0	0.0455322	0.0222233	0	0	0	0	0
EGAF00002727304	CGPLBR88_Preoperative_treatment_naive	female	Breast_Cancer	0.02495	0	0.0610209	0.160127	0	0	0	0	0	0.0331759	0	0.0958068	0	0	0	0	0	0	0.129615	0	0	0	0	0.0193165	0	0	0.0265384	0	0	0.118098	0	0	0	0	0	0	0.167499	0	0	0.0392133	0.0187482	0	0	0	0	0
EGAF00002727331	CGPLBR91_Preoperative_treatment_naive	female	Breast_Cancer	0.02488	0	0.0571424	0.144281	0	0	0	0	0	0.0372575	0	0.103813	0	0	0	0	0	0	0.135969	0	0	0	0	0.0196837	0	0	0.0254878	0	0	0.111802	0	0	0	0	0	0	0.162608	0	0	0.0417581	0.0176909	0	0	0	0	0
EGAF00002727332	CGPLBR92_Preoperative_treatment_naive	female	Breast_Cancer	0.01579	0	0.0549806	0.225296	0	0	0	0	0	0.0340704	0	0.0902887	0	0	0	0	0	0	0.0859526	0	0	0	0	0.00355125	0	0	0.0393382	0	0	0.116598	0	0.00514951	0	0	0	0	0.176051	0	0	0.0464204	0.0175833	0	0	0	0	0
EGAF00002727333	CGPLBR93_Preoperative_treatment_naive	female	Breast_Cancer	0.03004	0	0.0550801	0.167402	0	0	0	0	0	0.0477311	0	0.0917724	0	0	0	0	0	0	0.116383	0.000792901	0	0	0	0.0134265	0	0	0.0266081	0	0	0.117083	0	0	0	0	0	0	0.164711	0	0	0.0405664	0.023212	0	0	0	0	0
EGAF00002727335	CGCRC292_Preoperative_treatment_naive	male	Colorectal_Cancer	0.02379	0	0.0887448	0.0617096	0	0	0	0.00414003	0	0.0226888	0	0.0911895	0	0.000270106	0	0	0	0	0.19465	0.000573851	0	0	0	0	0	0.00357544	0.0181829	0	0	0.100979	0	0	0	0	0	0	0.212048	0	0	0.0570537	0.00549083	0	0	0	0	0
EGAF00002727337	CGCRC294_Preoperative_treatment_naive	female	Colorectal_Cancer	0.01673	0	0.0801757	0.0912929	0	0	0	0	0	0.0300023	0	0.121802	0	0	0	0	0	0	0.1593	0.000605229	0	0	0	0	0	0	0.0110549	0	0	0.0975175	0	0	0	0	0	0	0.173852	0	0	0.0462267	0.00804132	0	0.0130803	0	0	0
EGAF00002727338	CGCRC296_Preoperative_treatment_naive	female	Colorectal_Cancer	0.01659	0	0.0407361	0.12192	0	0	0	0	0	0.0416955	0	0.0720203	0	0	0	0	0	0	0.18157	0	0	0	0	0.0265811	0	0	0.0493442	0	0	0.108712	0	0	0	0	0	0	0.145839	0	0	0.0718289	0.0245637	0	0	0	0	0
EGAF00002727339	CGCRC299_Preoperative_treatment_naive	male	Colorectal_Cancer	0.01952	0	0.0523146	0.174452	0	0	0	0.00734806	0	0.0392856	0	0.108019	0	0	0	0	0	0	0.116214	0.000146076	0	0	0	0.0149369	0	0	0.0284728	0	0	0.114261	0	0	0	0	0	0	0.156796	0	0	0.0398817	0.0206761	0	0	0	0	0
EGAF00002727340	CGCRC300_Preoperative_treatment_naive	male	Colorectal_Cancer	0.02511	0	0.0561376	0.222985	0	0	0	0.00475283	0	0.0462345	0	0.0725178	0	0.000386808	0	0	0	0	0.114146	0.000113438	0	0	0	0.0163837	0	0	0.016166	0	0	0.104618	0	0	0.0181838	0	0	0	0.140488	0	0	0.0407787	0.0192671	0	0	0	0	0
EGAF00002727341	CGCRC301_Preoperative_treatment_naive	female	Colorectal_Cancer	0.01488	0	0.0667682	0.102542	0	0	0	0.0172274	0	0.0131932	0	0.114505	0	0	0	0	0	0	0.161942	0	0	0	0	0	0	0.0151478	0.0111626	0	0	0.116377	0	0	0	0	0	0	0.169034	0	0	0.0583098	0.0174405	0	0.000940896	0	0	0
EGAF00002727342	CGCRC302_Preoperative_treatment_naive	male	Colorectal_Cancer	0.01872	0	0.0358789	0.150561	0	0	0	0	0	0.0405383	0	0.0906203	0	0	0	0	0	0	0.153016	0	0	0	0	0.0213553	0	0	0.0606387	0	0	0.103569	0	0	0	0	0	0	0.156279	0	0	0.061649	0.0170481	0	0	0	0	0
EGAF00002727343	CGCRC304_Preoperative_treatment_naive	female	Colorectal_Cancer	0.02194	0	0.071505	0.0942959	0	0	0	0.00110088	0	0.0162886	0	0.0726626	0	0	0	0	0	0	0.183318	0	0	0	0	0	0	0	0.0260909	0	0	0.101866	0	0	0	0	0	0	0.200642	0	0	0.0542999	0.0101277	0	0	0	0	0
EGAF00002727344	CGCRC305_Preoperative_treatment_naive	female	Colorectal_Cancer	0.02047	0	0.0599172	0.175197	0	0	0	0.00176582	0	0.0481948	0	0.10409	0	0.000934988	0	0	0	0	0.113948	0.0010247	0	0	0	0.00763208	0	0	0.0311905	0	0	0.102921	0	0	0	0	0	0	0.150821	0	0	0.0426487	0.0216591	0	0	0	0	0
EGAF00002727345	CGCRC306_Preoperative_treatment_naive	female	Colorectal_Cancer	0.03657	0	0.0481573	0.196899	0	0	0	0.0137461	0	0.0317682	0	0.0990817	0	0	0	0	0.00307085	0	0.125969	0	0	0	0	0.0110258	0	0	0.0176408	0	0	0.111361	0	0	0	0	0	0	0.129128	0	0	0.0434177	0.0212452	0	0	0	0	0
EGAF00002727346	CGCRC307_Preoperative_treatment_naive	female	Colorectal_Cancer	0.01385	0	0.0600908	0.185839	0	0	0	0.00258692	0	0.0386109	0	0.108256	0	0	0	0	0	0	0.131599	0.00106025	0	0	0	0.00918285	0	0	0.0212716	0	0	0.106744	0	0.000423982	0	0	0	0	0.156371	0	0	0.0427103	0.0237655	0	0	0	0	0
EGAF00002727347	CGCRC308_Preoperative_treatment_naive	female	Colorectal_Cancer	0.02018	0	0.043907	0.151411	0	0	0	0	0	0.0333128	0	0.0619205	0	0	0	0	0	0	0.156946	0	0	0	0	0.0190627	0	0	0.0550087	0	0	0.114777	0	0	0	0	0	0	0.141919	0	0	0.0720725	0.0200285	0	0	0	0	0
EGAF00002727348	CGCRC311_Preoperative_treatment_naive	male	Colorectal_Cancer	0.02262	0	0.0545405	0.175981	0	0	0	0	0	0.0403306	0	0.0945474	0	0.000729652	0	0	0	0	0.151679	0	0	0	0	0.0124862	0	0	0.0162687	0	0	0.114911	0	0	0	0	0	0	0.141909	0	0	0.0502337	0.0192255	0	0	0	0	0
EGAF00002727349	CGCRC315_Preoperative_treatment_naive	male	Colorectal_Cancer	0.01235	0	0.0675644	0.0666377	0	0	0	0.00370795	0	0.0273205	0	0.110289	0	0	0	0	0	0	0.219906	0	0	0	0	0	0	0.00718971	0.0145509	0	0	0.0994297	0	0.00814752	0	0	0	0	0.166151	0	0	0.0558554	0.000206277	0	0.00783111	0	0	0
EGAF00002727350	CGCRC316_Preoperative_treatment_naive	male	Colorectal_Cancer	0.1635	0	0.0526818	0.064448	0	0	0	0	0	0.0237982	0	0.111931	0	0	0	0	0.000153864	0	0.187804	0	0	0	0	0.00240245	0	0	0.0523061	0	0	0.114871	0	0	0	0	0	0	0.160226	0	0	0.0835603	0.0125639	0	0.00757277	0	0	0
EGAF00002727351	CGCRC317_Preoperative_treatment_naive	male	Colorectal_Cancer	0.02186	0	0.0682666	0.0989009	0	0	0	0.000580033	0	0.0228672	0	0.122014	0	0	0	0	0.00600304	0	0.178072	0.000721874	0	0	0	0	0	0.00971642	0.0210946	0	0	0.0981132	0	0	0	0	0	0	0.176912	0	0	0.0532261	0.012843	0	0	0	0	0
EGAF00002727352	CGCRC318_Preoperative_treatment_naive	male	Colorectal_Cancer	0.01194	0	0.0655349	0.0927616	0	0	0	0	0	0.023969	0	0.099143	0	0	0	0	0.001766	0	0.20287	0	0	0	0	0	0	0.00425758	0.0297708	0	0	0.086046	0	0	0	0	0	0	0.179621	0	0	0.0654526	0.00792088	0	0	0	0	0
EGAF00002727353	CGCRC319_Preoperative_treatment_naive	female	Colorectal_Cancer	0.01722	0	0.0423625	0.13295	0	0	0	0	0	0.0345847	0	0.0806244	0	0	0	0	0	0	0.141604	0	0	0	0	0.0194395	0	0	0.061575	0	0	0.116604	0	0.00211292	0	0	0	0	0.16149	0	0	0.0668338	0.0171741	0	0	0	0	0
EGAF00002727354	CGCRC320_Preoperative_treatment_naive	female	Colorectal_Cancer	0.0121	0	0.0516323	0.10215	0	0	0	0.011913	0	0.0216245	0	0.10353	0	0	0	0	0.0073419	0	0.217698	0.000621903	0	0	0	0	0	0.00601541	0.0113451	0	0	0.0945207	0	0	0	0	0	0	0.161401	0	0	0.0596622	0.0107243	0	0	0	0	0
EGAF00002727355	CGCRC321_Preoperative_treatment_naive	male	Colorectal_Cancer	0.02784	0	0.0590271	0.202231	0	0	0	0.00329286	0	0.0493285	0	0.0708095	0	0	0	0	0	0	0.141137	0	0	0	0	0.0117725	0	0	0.0201829	0	0	0.115266	0	0	0	0	0	0	0.141018	0	0	0.046914	0.0246328	0	0	0	0	0
EGAF00002727356	CGCRC333_Preoperative_treatment_naive	female	Colorectal_Cancer	0.4182	0	0.0510656	0.177922	0	0	0	0.00280927	0	0.021297	0	0.132444	0	0	0	0	0	0	0.171293	0.00438503	0	0	0	0.00696183	0	0.0158536	0.0178598	0	0	0.0775225	0	0.00785451	0	0	0	0	0.11333	0	0	0.0361296	0.0140864	0	0.0256973	0	0	0
EGAF00002727357	CGCRC336_Preoperative_treatment_naive	male	Colorectal_Cancer	0.4912	0	0.0488577	0.183619	0	0	0	0.00815406	0	0.0227624	0	0.125058	0	0	0	0	0	0	0.147588	0.00238205	0	0	0	0	0	0.0341988	0.0185424	0	0	0.0990048	0	0.02198	0	0	0	0	0.113203	0	0	0.0369606	0.0120747	0	0.0151815	0	0	0
EGAF00002727358	CGCRC338_Preoperative_treatment_naive	female	Colorectal_Cancer	0.192	0	0.0480124	0.191361	0	0	0	0.00783494	0	0.0283025	0	0.122958	0	0	0	0	0	0	0.145076	0.00165792	0	0	0	0.00471554	0	0.0353079	0.0152222	0	0	0.0969341	0	0.0185678	0	0	0	0	0.111444	0	0	0.0337559	0.0141648	0	0.00922921	0	0	0
EGAF00002727359	CGCRC341_Preoperative_treatment_naive	female	Colorectal_Cancer	0.01811	0	0.0496494	0.21925	0	0	0	0.00708579	0	0.0317118	0	0.110542	0	0	0	0	0	0	0.126514	0	0	0	0	0	0	0.00607284	0.0150976	0	0	0.0903152	0	0.0160641	0	0	0	0	0.12867	0	0	0.0382253	0.0158833	0	0.0227783	0	0	0
EGAF00002727360	CGCRC342_Preoperative_treatment_naive	male	Colorectal_Cancer	0.5259	0	0.058646	0.223552	0	0	0	0.00220061	0	0.0361723	0	0.103606	0	0	0	0	0.000802946	0	0.110237	0	0	0	0	0.00382745	0	0.0103843	0.015447	0	0	0.125918	0	0.00702617	0	0	0	0	0.136359	0	0	0.0336412	0.0217131	0	0	0	0	0
EGAF00002727362	CGST102_Preoperative_treatment_naive	female	Gastric_Cancer	0.02227	0	0.0555949	0.119581	0	0	0	0	0	0.0414163	0	0.0746514	0	0.00194745	0	0	0.00156089	0	0.148526	0	0	0	0	0.00335788	0	0	0.0468602	0	0	0.101544	0	0.00778835	0	0	0	0	0.168846	0	0	0.0646866	0.0212321	0	0	0	0	0
EGAF00002727363	CGST11_Preoperative_treatment_naive	male	Gastric_Cancer	0.02228	0	0.0515247	0.191167	0	0	0	0.0101254	0	0.0337998	0	0.122809	0	0	0	0	0.00329399	0	0.138522	0	0	0	0	0.0100028	0	0	0.0130882	0	0	0.101503	0	0.00186294	0	0	0	0	0.125384	0	0	0.0443944	0.0219689	0	0.00145251	0	0	0
EGAF00002727364	CGST110_Preoperative_treatment_naive	male	Gastric_Cancer	0.019	0	0.0568853	0.169889	0	0	0	0	0	0.0494737	0	0.0484965	0	0	0	0	0.00399643	0	0.145607	0	0	0	0	0.00567039	0	0	0.0264653	0	0	0.103907	0	0	0	0	0	0	0.150342	0	0	0.0813185	0.0207394	0	0	0	0	0
EGAF00002727365	CGST114_Preoperative_treatment_naive	male	Gastric_Cancer	0.01884	0	0.0528746	0.10874	0	0	0	0	0	0.0397978	0	0.0839062	0	0	0	0	0.00190548	0	0.149295	0	0	0	0	0.00848662	0	0	0.0482617	0	0	0.105932	0	0	0	0	0	0	0.180869	0	0	0.0669737	0.0240931	0	0	0	0	0
EGAF00002727366	CGST13_Preoperative_treatment_naive	female	Gastric_Cancer	0.02086	0	0.0554334	0.203705	0	0	0	0	0	0.0469648	0	0.122964	0	0	0	0	0.0040047	0	0.123203	0.00301562	0	0	0	0.00375209	0	0	0.0081297	0	0	0.115035	0	0	0	0	0	0	0.133468	0	0	0.0328316	0.022941	0	0.00454469	0	0	0
EGAF00002727367	CGST131_Preoperative_treatment_naive	male	Gastric_Cancer	0.02318	0	0.0606826	0.110422	0	0	0	0	0	0.036127	0	0.0776516	0	0	0	0	0	0	0.125435	0	0	0	0	0.0131455	0	0	0.0461688	0	0	0.103731	0	0	0	0	0	0	0.176824	0	0	0.0640013	0.0143349	0	0	0	0	0
EGAF00002727368	CGST141_Preoperative_treatment_naive	female	Gastric_Cancer	0.02727	0	0.0556585	0.0987711	0	0	0	0	0	0.0346817	0	0.0759828	0	0	0	0	0	0	0.148097	0	0	0	0	0.0109979	0	0	0.0409373	0	0	0.103296	0	0	0	0	0	0	0.176334	0	0	0.0713533	0.0156626	0	0	0	0	0
EGAF00002727369	CGST16_Preoperative_treatment_naive	male	Gastric_Cancer	0.02815	0	0.05586	0.199726	0	0	0	0.00621634	0	0.036935	0	0.109633	0	0.00139442	0	0	0.000237851	0	0.113824	0.000206369	0	0	0	0.0112934	0	0	0.0227919	0	0	0.103191	0	0	0	0	0	0	0.146415	0	0	0.0418374	0.0199749	0	0	0	0	0
EGAF00002727370	CGST18_Preoperative_treatment_naive	male	Gastric_Cancer	0.0216	0	0.0575328	0.249072	0	0	0	0	0	0.0394924	0	0.0787897	0	0.000969123	0	0	0.00190679	0	0.12412	0	0	0	0	0.0133096	0	0	0.0131313	0	0	0.108189	0	0	0	0	0	0	0.11987	0	0	0.0369639	0.0221775	0	0	0	0	0
EGAF00002727371	CGST21_Preoperative_treatment_naive	male	Gastric_Cancer	0.02789	0	0.0281155	0.0435311	0	0	0	0	0	0.0411082	0.00779731	0.11202	0	0	0	0	0	0	0.10145	0	0	0	0	0	0	0	0.0747246	0	0	0.269033	0	0	0	0	0	0	0.199517	0	0	0.027975	0.0160848	0	0	0	0	0.0345788
EGAF00002727372	CGST26_Preoperative_treatment_naive	male	Gastric_Cancer	0.02251	0	0.0586427	0.154616	0	0	0	0.00399474	0	0.0529009	0	0.10811	0	0	0	0	0.00659501	0	0.129324	0.000495984	0	0	0	0.017494	0	0	0.00502164	0	0	0.142225	0	0	0	0	0	0	0.135071	0	0	0.0367253	0.017186	0	0	0	0	0
EGAF00002727373	CGST28_Preoperative_treatment_naive	male	Gastric_Cancer	0.02888	0	0.0614979	0.174417	0	0	0	0.00795327	0	0.0602256	0	0.0909595	0	0	0	0	0	0	0.132456	0	0	0	0	0.0140254	0	0	0.0120016	0	0	0.140751	0	0	0	0	0	0	0.129977	0	0	0.0291749	0.0219895	0	0	0	0	0
EGAF00002727374	CGST30_Preoperative_treatment_naive	female	Gastric_Cancer	0.02509	0	0.031721	0.123148	0	0	0	0.000591345	0	0.0357436	0	0.222113	0	0	0	0	0	0	0.0363416	0	0	0	0	0.0149724	0	0	0.00352865	0.016369	0	0.146843	0	0.0122054	0.104183	0	0	0	0.116735	0	0	0.029646	0.00882764	0	0	0	0	0
EGAF00002727375	CGST32_Preoperative_treatment_naive	male	Gastric_Cancer	0.03706	0	0.0296163	0.112084	0	0	0	0	0	0.0495352	0	0.263155	0	0	0	0	0	0	0.0502419	0	0	0	0	0.013296	0	0	0.00070193	0.0163294	0	0.157204	0	0	0.0709617	0	0	0	0.10445	0	0	0.0209004	0.0122416	0	0	0	0	0
EGAF00002727376	CGST33_Preoperative_treatment_naive	male	Gastric_Cancer	0.02541	0	0.0587669	0.156107	0	0	0	0.000226647	0	0.0516502	0	0.081343	0	0	0	0	0.0030583	0	0.141563	0.00127812	0	0	0	0.0192345	0.00286135	0	0.012525	0	0	0.114891	0	0	0	0	0	0	0.13048	0	0	0.0324026	0.0226606	0	0	0	0	0
EGAF00002727377	CGST38_Preoperative_treatment_naive	female	Gastric_Cancer	0.01618	0	0.062856	0.135296	0	0	0	0.00341017	0	0.052103	0	0.0972946	0	0	0	0	0.0017273	0	0.149064	0.00192612	0	0	0	0.0195563	0	0	0.0068955	0	0	0.101669	0	0	0	0	0	0	0.125123	0	0	0.0346828	0.0231195	0	0	0	0	0
EGAF00002727378	CGST39_Preoperative_treatment_naive	male	Gastric_Cancer	0.0196	0	0.0552493	0.139254	0	0	0	0	0	0.0475541	0	0.101097	0	0	0	0	0	0	0.155448	0.000904866	0	0	0	0.0162893	0	0	0.0137259	0	0	0.116404	0	0	0	0	0	0	0.139182	0	0	0.0319441	0.0252563	0	0	0	0	0
EGAF00002727379	CGST41_Preoperative_treatment_naive	female	Gastric_Cancer	0.01753	0	0.0610356	0.119027	0	0	0	0	0	0.049209	0	0.0961689	0	0	0	0	0.000798722	0	0.164438	0.00459502	0	0	0	0.0222714	0	0	0.0100737	0	0	0.106423	0	0	0	0	0	0	0.126197	0	0	0.0295847	0.022646	0	0	0	0	0
EGAF00002727380	CGST45_Preoperative_treatment_naive	female	Gastric_Cancer	0.01786	0	0.0621613	0.169807	0	0	0	0	0	0.0671517	0	0.081118	0	0	0	0	0	0	0.144183	0	0	0	0	0.0104566	0	0	0.0121442	0	0	0.143669	0	0	0	0	0	0	0.122167	0	0	0.0347275	0.0267241	0	0	0	0	0
EGAF00002727381	CGST47_Preoperative_treatment_naive	female	Gastric_Cancer	0.01567	0	0.0564616	0.21512	0	0	0	0	0	0.0569553	0	0.0606747	0	0.000598831	0	0	0	0	0.124211	0	0	0	0	0.00874033	0	0	0.000356869	0	0	0.147691	0	0	0	0	0	0	0.122766	0	0	0.0325227	0.0249652	0	0	0	0	0
EGAF00002727382	CGST48_Preoperative_treatment_naive	male	Gastric_Cancer	0.0431	0	0.053902	0.160949	0	0	0	0	0	0.0621622	0	0.0673778	0	0	0	0	0	0	0.140843	0.00100701	0	0	0	0.00756528	0	0	0.0202914	0	0	0.154596	0	0	0	0	0	0	0.137322	0	0	0.0351062	0.0228398	0	0	0	0	0
EGAF00002727383	CGST53_Preoperative_treatment_naive	male	Gastric_Cancer	0.02491	0	0.051399	0.158874	0	0	0	0	0	0.0524366	0	0.0669491	0	0	0	0	0	0	0.0481559	0	0	0	0	0	0	0	0	0	0	0.207154	0	0	0.145026	0	0	0	0.0921674	0	0	0.0276077	0.0622954	0	0	0	0	0
EGAF00002727384	CGST58_Preoperative_treatment_naive	male	Gastric_Cancer	0.01791	0	0.0205823	0.233982	0	0	0	0	0	0.0384357	0	0.0503526	0	0	0	0	0	0	0.101819	0.00185237	0	0	0	0.0143898	0	0	0.0207546	0	0	0.108639	0	0	0	0	0	0	0.0645293	0	0	0.0298381	0.0134148	0	0	0	0	0
EGAF00002727385	CGST67_Preoperative_treatment_naive	male	Gastric_Cancer	0.02312	0	0.0238321	0.275222	0	0	0	0	0	0.0370433	0	0.0892145	0	0	0	0	0.00509132	0	0.0937793	0	0	0	0	0.00992463	0	0	0.014243	0	0	0.109686	0	0.000715067	0	0	0	0	0.0718557	0	0	0.0360776	0.0198006	0	0	0	0	0
EGAF00002727386	CGST77_Preoperative_treatment_naive	male	Gastric_Cancer	0.02525	0	0.0361379	0.216122	0	0	0	0	0	0.0388142	0	0.0914501	0	0	0	0	0	0	0.0476156	0	0	0	0	0	0	0	0.00418031	0	0	0.191183	0	0	0.129556	0	0	0	0.0707053	0	0	0.0311824	0.0581385	0	0	0	0	0
EGAF00002727387	CGST80_Preoperative_treatment_naive	male	Gastric_Cancer	0.02683	0	0.0567031	0.244707	0	0	0	0.00479146	0	0.0338055	0	0.128469	0	0	0	0	0	0	0.105761	0	0	0	0	0.0117129	0	0	0.0111949	0	0	0.0828466	0	0.000629801	0	0	0	0	0.0992161	0	0	0.0298921	0.0177313	0	0.0340011	0	0	0
EGAF00002727388	CGST81_Preoperative_treatment_naive	female	Gastric_Cancer	0.02365	0	0.0482464	0.131399	0	0	0	0	0	0.0363612	0	0.0777207	0	0	0	0	0.00302963	0	0.122809	0	0	0	0	0.00364944	0	0	0.0442568	0	0	0.136343	0	0	0	0	0	0	0.169914	0	0	0.064754	0.0234231	0	0	0	0	0
EGAF00002727130	CGPLH504_Preoperative_treatment_naive	female	Healthy	0.02135	0	0.0229756	0.181039	0	0	0	0	0	0.036323	0	0.184083	0	0	0	0	0	0	0.116022	0.00107367	0	0	0	0.0147741	0	0	0.0133163	0	0	0.110789	0	0.00639259	0	0	0	0	0.0733835	0	0	0.0351228	0.0205959	0	0.0366764	0	0	0
EGAF00002727131	CGPLH505_Preoperative_treatment_naive	female	Healthy	0.01785	0	0.0191766	0.184773	0	0	0	0	0	0.0423949	0	0.179563	0	0	0	0	0.00405196	0	0.125507	0.00124991	0	0	0	0.0166146	0	0	0.021695	0	0	0.112186	0	0.00178766	0	0	0	0	0.0881995	0	0	0.0370325	0.0283403	0	0.0119256	0	0	0
EGAF00002727132	CGPLH506_Preoperative_treatment_naive	female	Healthy	0.01612	0	0.0244432	0.176567	0	0	0	0	0	0.0388296	0	0.191222	0	0	0	0	0	0	0.107893	6.89710096980707e-05	0	0	0	0.0144517	0	0	0.0239718	0	0	0.12824	0	0.00309496	0	0	0	0	0.0907739	0	0	0.0365791	0.0240292	0	0.0154482	0	0	0
EGAF00002727133	CGPLH507_Preoperative_treatment_naive	male	Healthy	0.02448	0	0.0237943	0.20936	0	0	0	0	0	0.0456477	0	0.150421	0	0	0	0	0	0	0.107116	0	0	0	0	0.0156255	0	0	0.0279703	0	0	0.132747	0	0	0	0	0	0	0.0932933	0	0	0.0416713	0.0218402	0	0.0101762	0	0	0
EGAF00002727134	CGPLH508_Preoperative_treatment_naive	female	Healthy	0.02231	0	0.0195249	0.174871	0	0	0	0	0	0.0417658	0	0.182661	0	0	0	0	0	0	0.10853	0	0	0	0	0.0105686	0	0	0.0296841	0	0	0.125998	0	0	0	0	0	0	0.0911207	0	0	0.0370856	0.0210017	0	0.0141961	0	0	0
EGAF00002727135	CGPLH508_Preoperative_treatment_naive	female	Healthy	0.02257	0	0.0217528	0.175572	0	0	0	0	0	0.0425944	0	0.20325	0	0	0	0	0	0	0.115012	0.0033371	0	0	0	0.0155337	0	0	0.0162174	0	0	0.110472	0	0.00447752	0	0	0	0	0.0869478	0	0	0.0323509	0.0248637	0	0.0245035	0	0	0
EGAF00002727136	CGPLH509_Preoperative_treatment_naive	male	Healthy	0.01538	0	0.0269847	0.17223	0	0	0	0	0	0.0391148	0	0.207129	0	0	0	0	0.00133866	0	0.0999771	0	0	0	0	0.0109418	0	0	0.0252028	0	0	0.119749	0	0.0165423	0	0	0	0	0.0823671	0	0	0.0313373	0.0185095	0	0.0170855	0	0	0
EGAF00002727137	CGPLH51_Preoperative_treatment_naive	female	Healthy	0.01874	0	0.0202288	0.171152	0	0	0	0	0	0.0226108	0	0.107776	0	0.00138532	0	0	0.000317918	0	0.171943	0	0	0	0	0.00686729	0	0	0.0157732	0	0	0.0963686	0	0	0.0223762	0	0	0	0.0668208	0	0	0.057973	0.00422091	0	0	0	0	0
EGAF00002727138	CGPLH510_Preoperative_treatment_naive	male	Healthy	0.01994	0	0.0249449	0.18085	0	0	0	0	0	0.039666	0	0.178563	0	0	0	0	0	0	0.109798	0	0	0	0	0.0205003	0	0	0.0270996	0	0	0.120811	0	0.00379649	0	0	0	0	0.0912514	0	0	0.0339178	0.025054	0	0.0191277	0	0	0
EGAF00002727139	CGPLH511_Preoperative_treatment_naive	male	Healthy	0.02556	0	0.0263936	0.17433	0	0	0	0	0	0.051608	0	0.168716	0	0.00215159	0	0	0	0	0.111099	0.000635644	0	0	0	0.0130924	0	0	0.0227893	0	0	0.141456	0	0	0	0	0	0	0.0895301	0	0	0.0332427	0.0255166	0	0.00130483	0	0	0
EGAF00002727140	CGPLH512_Preoperative_treatment_naive	male	Healthy	0.01928	0	0.0269592	0.171507	0	0	0	0.0003423	0	0.0458914	0	0.187565	0	0	0	0	0.00078957	0	0.108744	0.00210547	0	0	0	0.00864983	0	0	0.026498	0	0	0.12503	0	0.00128844	0	0	0	0	0.0831001	0	0	0.0365794	0.0249221	0	0.00851056	0	0	0
EGAF00002727141	CGPLH513_Preoperative_treatment_naive	male	Healthy	0.02034	0	0.0218217	0.199525	0	0	0	0	0	0.0371201	0	0.172824	0	0	0	0	0	0	0.0931994	0.000243411	0	0	0	0.0126671	0	0	0.0311513	0	0	0.139187	0	0.00163576	0	0	0	0	0.0926163	0	0	0.0323939	0.0156191	0	0.0153863	0	0	0
EGAF00002727142	CGPLH514_Preoperative_treatment_naive	female	Healthy	0.0171	0	0.0230174	0.168065	0	0	0	0	0	0.0455334	0	0.156808	0	0	0	0	0.00708827	0	0.119352	0.000381896	0	0	0	0.0143899	0	0	0.0273704	0	0	0.130998	0	0	0	0	0	0	0.0919384	0	0	0.0341413	0.0216987	0	0	0	0	0
EGAF00002727143	CGPLH515_Preoperative_treatment_naive	female	Healthy	0.01506	0	0.0296834	0.189012	0	0	0	0	0	0.0510587	0	0.154814	0	0.000262673	0	0	0	0	0.106302	0.000346837	0	0	0	0.0116936	0	0	0.0279262	0	0	0.133797	0	0	0	0	0	0	0.0913845	0	0	0.0353117	0.0168916	0	0.0114066	0	0	0
EGAF00002727144	CGPLH516_Preoperative_treatment_naive	female	Healthy	0.01899	0	0.0281264	0.162548	0	0	0	0	0	0.046547	0	0.162614	0	0	0	0	0.00514458	0	0.124792	0.000306185	0	0	0	0.0122072	0	0	0.0211179	0	0	0.13528	0	0	0	0	0	0	0.096572	0	0	0.0365208	0.0178337	0	0	0	0	0
EGAF00002727145	CGPLH517_Preoperative_treatment_naive	female	Healthy	0.01617	0	0.0246784	0.154336	0	0	0	0	0	0.0445212	0	0.184717	0	0	0	0	0	0	0.131666	0.000571319	0	0	0	0.0146442	0	0	0.0205977	0	0	0.124387	0	0	0	0	0	0	0.0908796	0	0	0.0347516	0.0268729	0	0.00979625	0	0	0
EGAF00002727146	CGPLH517_Preoperative_treatment_naive	female	Healthy	0.01797	0	0.0218341	0.18863	0	0	0	0	0	0.0378522	0	0.192193	0	0	0	0	0.000817339	0	0.132129	0	0	0	0	0.014125	0	0	0.0180447	0	0	0.113441	0	0.00313146	0	0	0	0	0.0738863	0	0	0.0329229	0.0209757	0	0.0287894	0	0	0
EGAF00002727147	CGPLH518_Preoperative_treatment_naive	female	Healthy	0.02502	0	0.024239	0.16156	0	0	0	0	0	0.0439496	0	0.182071	0	0	0	0	0	0	0.116773	0.0008735	0	0	0	0.0148807	0	0.000494819	0.0274652	0	0	0.121295	0	0	0	0	0	0	0.0902959	0	0	0.0382722	0.0216391	0	0.00822464	0	0	0
EGAF00002727148	CGPLH519_Preoperative_treatment_naive	male	Healthy	0.02264	0	0.0206937	0.182735	0	0	0	0	0	0.0415627	0	0.169715	0	0	0	0	0.00103508	0	0.10963	0	0	0	0	0.0112943	0	0	0.0252193	0	0	0.134101	0	0	0.00877342	0	0	0	0.0965761	0	0	0.0360831	0.0192215	0	0	0	0	0
EGAF00002727149	CGPLH52_Preoperative_treatment_naive	female	Healthy	0.02575	0	0.0208715	0.151853	0	0	0	0	0	0.0214941	0	0.140055	0	0	0	0	0	0	0.155402	0	0	0	0	0.00154887	0	0	0.0236143	0	0	0.101802	0	0	0.050531	0	0	0	0.0754662	0	0	0.050613	0.00468945	0	0	0	0	0
EGAF00002727150	CGPLH520_Preoperative_treatment_naive	female	Healthy	0.01466	0	0.0264708	0.173505	0	0	0	0	0	0.0360619	0	0.152288	0	0	0	0	0	0	0.129154	0.00138157	0	0	0	0.0173934	0	0	0.0231401	0	0	0.129884	0	0	0	0	0	0	0.0968686	0	0	0.0301189	0.0199553	0	0.0130208	0	0	0
EGAF00002727151	CGPLH54_Preoperative_treatment_naive	female	Healthy	0.02091	0	0.0194808	0.157865	0	0	0	0	0	0.022852	0	0.116641	0	0	0	0	0.00187179	0	0.165232	0	0	0	0	0.00707029	0	0	0.0265794	0	0	0.105598	0	0	0.033742	0	0	0	0.0909913	0	0	0.0516402	0.00864286	0	0	0	0	0
EGAF00002727152	CGPLH55_Preoperative_treatment_naive	female	Healthy	0.02799	0	0.023149	0.238435	0	0	0	0	0	0.00318343	0	0.166891	0	0	0	0	0	0	0.144801	0	0	0	0	0	0	0.0652464	0.00790619	0.0143015	0	0.0678926	0	0.0170515	0	0	0	0	0.0550193	0	0	0.0454577	0.000788695	0	0	0	0	0
EGAF00002727153	CGPLH56_Preoperative_treatment_naive	female	Healthy	0.01883	0	0.0190998	0.250814	0	0	0	0	0	0.0119939	0	0.151661	0	0	0	0	0	0	0.144654	0	0	0	0	0	0	0.066222	0.00204872	0.0191287	0	0.0736191	0	0.00362671	0.0054983	0	0	0	0.0444449	0	0	0.0442408	0.00185167	0	0	0	0	0
EGAF00002727154	CGPLH57_Preoperative_treatment_naive	female	Healthy	0.02284	0	0.0184852	0.139825	0	0	0	0	0	0.029938	0	0.162569	0	0	0	0	0	0	0.158476	0	0	0	0	0.00197673	0	0	0.0135461	0	0	0.0908866	0	0	0.0440767	0	0	0	0.07295	0	0	0.0457455	0.0102477	0	0.0119221	0	0	0
EGAF00002727155	CGPLH59_Preoperative_treatment_naive	female	Healthy	0.01866	0	0.0190424	0.172534	0	0	0	0	0	0.0278417	0	0.137988	0	0	0	0	0.0023313	0	0.154155	0	0	0	0	0.00149659	0	0	0.020851	0	0	0.0871872	0	0	0.0304676	0	0	0	0.0735315	0	0	0.0488505	0.0041815	0	0	0	0	0
EGAF00002727156	CGPLH625_Preoperative_treatment_naive	female	Healthy	0.01931	0	0.0233092	0.224085	0	0	0	0	0	0.0473536	0	0.150201	0	0	0	0	1.67089559760578e-05	0	0.129636	0	0	0	0	0.00832182	0	0	0.00621761	0	0	0.129578	0	0.0062235	0	0	0	0	0.0757946	0	0	0.0386164	0.0326308	0	0.0211745	0	0	0
EGAF00002727157	CGPLH625_Preoperative_treatment_naive	female	Healthy	0.02151	0	0.0205761	0.164087	0	0	0	0	0	0.032436	0	0.208293	0	0	0	0	0	0	0.12904	0	0	0	0	0.0109065	0	0.0201947	0.012305	0	0	0.0922083	0	0.0166789	0	0	0	0	0.0692746	0	0	0.035426	0.0216726	0	0.0323103	0	0	0
EGAF00002727158	CGPLH626_Preoperative_treatment_naive	female	Healthy	0.01445	0	0.0230348	0.209813	0	0	0	0.00481168	0	0.0405482	0	0.19099	0	0	0	0	0	0	0.116624	0	0	0	0	0.0148534	0	0	0.0194114	0	0	0.110952	0	0.00936712	0	0	0	0	0.0698057	0	0	0.04027	0.0242533	0	0.0269783	0	0	0
EGAF00002727159	CGPLH63_Preoperative_treatment_naive	female	Healthy	0.01944	0	0.0221263	0.166932	0	0	0	0	0	0.028389	0	0.061923	0	0	0	0	0	0	0.171044	0	0	0	0	0.00210462	0	0	0.0258228	0	0	0.118274	0	0	0.0459935	0	0	0	0.0697078	0	0	0.0542401	0.00848888	0	0	0	0	0
EGAF00002727160	CGPLH639_Preoperative_treatment_naive	female	Healthy	0.0181	0	0.0211326	0.216212	0	0	0	0.0058703	0	0.0433508	0	0.158676	0	0	0	0	0	0	0.129039	0	0	0	0	0.015318	0	0	0.0166485	0	0	0.122029	0	0.0064943	0	0	0	0	0.0672335	0	0	0.0417057	0.0264553	0	0.0236846	0	0	0
EGAF00002727161	CGPLH64_Preoperative_treatment_naive	female	Healthy	0.0179	0	0.0183694	0.175664	0	0	0	0	0	0.028803	0	0.0662454	0	0	0	0	0	0	0.167203	0	0	0	0	0	0	0	0.0239263	0	0	0.126613	0.000214646	0	0.0397407	0	0	0	0.0749845	0	0	0.0474479	0.00517538	0	0	0	0	0
EGAF00002727162	CGPLH640_Preoperative_treatment_naive	female	Healthy	0.02843	0	0.0221046	0.18276	0	0	0	0	0	0.0441434	0	0.175734	0	0	0	0	0	0	0.111517	0.0010047	0	0	0	0.0149034	0	0	0.0286826	0	0	0.131212	0	0	0	0	0	0	0.0881672	0	0	0.0399888	0.0205284	0	0.00765421	0	0	0
EGAF00002727163	CGPLH642_Preoperative_treatment_naive	female	Healthy	0.01889	0	0.0195304	0.173276	0	0	0	0	0	0.0447364	0	0.194767	0	0	0	0	0.00647001	0	0.103233	0.000293591	0	0	0	0.0150737	0	0	0.0187401	0	0	0.123014	0	0	0.00145269	0	0	0	0.0923984	0	0	0.0403755	0.0252655	0	0	0	0	0
EGAF00002727164	CGPLH643_Preoperative_treatment_naive	female	Healthy	0.02169	0	0.0273402	0.202692	0	0	0	0	0	0.0533183	0	0.160469	0	0.00104893	0	0	0.00591976	0	0.117108	0	0	0	0	0.00942543	0	0	0.0285551	0	0	0.124119	0	0	0	0	0	0	0.0805772	0	0	0.0422775	0.0279211	0	0	0	0	0
EGAF00002727165	CGPLH644_Preoperative_treatment_naive	female	Healthy	0.01755	0	0.0246457	0.201328	0	0	0	0	0	0.0519247	0	0.142202	0	0	0	0	0.00678272	0	0.124868	0	0	0	0	0.0161663	0	0	0.0232972	0	0	0.136405	0	0	0	0	0	0	0.0933008	0	0	0.0418333	0.0305217	0	0	0	0	0
EGAF00002727166	CGPLH646_Preoperative_treatment_naive	female	Healthy	0.02811	0	0.0262034	0.194675	0	0	0	0	0	0.038399	0	0.134306	0	0.000619941	0	0	0.00144325	0	0.131511	0	0	0	0	0.0109424	0	0	0.0247978	0	0	0.156826	0	0	0	0	0	0	0.0852474	0	0	0.0412356	0.0244281	0	0	0	0	0
EGAF00002727167	CGPLH75_Preoperative_treatment_naive	female	Healthy	0.0226	0	0.0555225	0.187766	0	0	0	0.00285324	0	0.0388621	0	0.155039	0	0	0	0	0	0	0.118398	0.00149973	0	0	0	0.00651266	0	0	0.0145293	0	0	0.0993249	0	0	0	0	0	0	0.134274	0	0	0.0344592	0.0235576	0	0.0121083	0	0	0
EGAF00002727168	CGPLH76_Preoperative_treatment_naive	female	Healthy	0.02347	0	0.0508614	0.193119	0	0	0	0.012066	0	0.0414544	0	0.149168	0	0	0	0	0.00115933	0	0.112993	0	0	0	0	0.00936415	0	0	0.0147307	0	0	0.0954164	0	0.00449733	0	0	0	0	0.13379	0	0	0.0380778	0.0197106	0	0.00635077	0	0	0
EGAF00002727169	CGPLH77_Preoperative_treatment_naive	female	Healthy	0.02031	0	0.0408518	0.125497	0	0	0	0	0	0.0441852	0	0.0850322	0	0	0	0	0	0	0.170559	0	0	0	0	0.0253207	0	0	0.0568482	0	0	0.110101	0	0	0	0	0	0	0.139004	0	0	0.0724768	0.0179953	0	0	0	0	0
EGAF00002727170	CGPLH78_Preoperative_treatment_naive	female	Healthy	0.02412	0	0.0490312	0.184341	0	0	0	0.010971	0	0.039066	0	0.157497	0	0	0	0	0	0	0.111405	0.00110348	0	0	0	0.0113627	0	0	0.015207	0	0	0.0926284	0	0.0040427	0	0	0	0	0.130299	0	0	0.0402874	0.0205298	0	0.0086147	0	0	0
EGAF00002727171	CGPLH79_Preoperative_treatment_naive	female	Healthy	0.02205	0	0.0525783	0.189265	0	0	0	0.00884556	0	0.0350628	0	0.151642	0	0	0	0	0	0	0.120127	0	0	0	0	0.0101608	0	0.00257657	0.0164935	0	0	0.0894207	0	0.00985329	0	0	0	0	0.132328	0	0	0.0361644	0.0221724	0	0.0136056	0	0	0
EGAF00002727172	CGPLH80_Preoperative_treatment_naive	female	Healthy	0.02692	0	0.0573776	0.158942	0	0	0	0.00277273	0	0.0532666	0	0.120026	0	0.000703191	0	0	0	0	0.132674	0	0	0	0	0.0141564	0	0	0.0120939	0	0	0.112034	0	0	0	0	0	0	0.149267	0	0	0.0442883	0.020383	0	0	0	0	0
EGAF00002727173	CGPLH81_Preoperative_treatment_naive	female	Healthy	0.02139	0	0.0397993	0.155911	0	0	0	0	0	0.0390386	0	0.130002	0	0	0	0	0	0	0.155746	0	0	0	0	0.0195498	0	0	0.0506248	0	0	0.0912007	0	0.00239566	0	0	0	0	0.12153	0	0	0.0725021	0.0211468	0	0.00176661	0	0	0
EGAF00002727174	CGPLH82_Preoperative_treatment_naive	female	Healthy	0.02047	0	0.0495061	0.176864	0	0	0	0.00790841	0	0.0368691	0	0.15254	0	0	0	0	0	0	0.128346	0.000719395	0	0	0	0.0115531	0	0	0.00998207	0	0	0.0938862	0	0.00416131	0	0	0	0	0.127649	0	0	0.0394818	0.0182398	0	0.011733	0	0	0
EGAF00002727175	CGPLH83_Preoperative_treatment_naive	female	Healthy	0.02681	0	0.0392414	0.157276	0	0	0	0	0	0.0340895	0	0.123439	0	0	0	0	0	0	0.161415	0	0	0	0	0.0215484	0	0	0.0448908	0	0	0.0926805	0	0.00778259	0	0	0	0	0.127454	0	0	0.0704121	0.0160808	0	0.00649855	0	0	0
EGAF00002727176	CGPLH84_Preoperative_treatment_naive	female	Healthy	0.02299	0	0.05232	0.193841	0	0	0	0.00799465	0	0.0386473	0	0.151129	0	0	0	0	0	0	0.118011	0.000536707	0	0	0	0.0104079	0	0.00311678	0.0132964	0	0	0.0966176	0	0	0	0	0	0	0.12076	0	0	0.0409867	0.0219217	0	0.00767043	0	0	0
EGAF00002727389	CGH14_Lymphocyte	male	Healthy	0.04365	0	0.0209493	0.145812	0	0	0	0	0	0.0419799	0	0.163908	0	0	0	0	0	0	0.0227593	0	0	0	0	0.00112014	0	0	0.00974898	0	0	0.198158	0	0	0.148191	0	0	0	0.0696512	0	0	0.0295605	0.0590166	0	0	0	0	0
EGAF00002727390	CGH15_Lymphocyte	female	Healthy	0.03509	0	0.0229603	0.170398	0	0	0	0.000613705	0	0.0265767	0	0.164005	0	0	0	0	0	0	0.0302243	0	0	0	0	0	0	0	0.0106305	0	0	0.194063	0	0	0.122352	0	0	0	0.0662632	0	0	0.027117	0.0539839	0	0	0	0	0
EGAF00002727391	CGPLH189_Preoperative_treatment_naive	male	Healthy	0.02015	0	0.0415824	0.259426	0	0	0	0.00603184	0	0.033838	0	0.113627	0	0	0	0	0.00154425	0	0.103318	0	0	0	0	0.00273946	0	0	0.0143722	0	0	0.100525	0	0.0237773	0	0	0	0	0.101992	0	0	0.0471682	0.0137398	0	0.0124556	0	0	0
EGAF00002727392	CGPLH190_Preoperative_treatment_naive	male	Healthy	0.01804	0	0.0384499	0.25166	0	0	0	0	0	0.0316668	0	0.115523	0	0	0	0	0	0	0.11141	0	0	0	0	0.00565152	0	0	0.0197418	0	0	0.109661	0	0.0189706	0	0	0	0	0.116685	0	0	0.039953	0.0182866	0	0.0135581	0	0	0
EGAF00002727393	CGPLH192_Preoperative_treatment_naive	male	Healthy	0.02135	0	0.0373064	0.221866	0	0	0	0.000309575	0	0.0383953	0	0.128385	0	0	0	0	0	0	0.126009	0.00102928	0	0	0	0.00756437	0	0	0.0132335	0	0	0.0997284	0	0.0123561	0	0	0	0	0.117245	0	0	0.0477862	0.015541	0	0.0121562	0	0	0
EGAF00002727394	CGPLH193_Preoperative_treatment_naive	female	Healthy	0.02828	0	0.0387338	0.243535	0	0	0	0	0	0.0310537	0	0.126441	0	0	0	0	0.00253052	0	0.114019	0	0	0	0	0.00630889	0	0	0.0187867	0	0	0.107116	0	0.0147442	0	0	0	0	0.117726	0	0	0.0450977	0.015168	0	0.00621953	0	0	0
EGAF00002727395	CGPLH194_Preoperative_treatment_naive	female	Healthy	0.02324	0	0.0406075	0.180401	0	0	0	0.00681636	0	0.0307978	0	0.164096	0	0	0	0	0	0	0.132179	0	0	0	0	0.00839737	0	0	0.0195526	0	0	0.105227	0	0.012624	0	0	0	0	0.117105	0	0	0.0424267	0.0218277	0	0.0121324	0	0	0
EGAF00002727396	CGPLH196_Preoperative_treatment_naive	male	Healthy	0.01952	0	0.034492	0.201137	0	0	0	0.00472492	0	0.0314546	0	0.151426	0	0	0	0	0	0	0.146099	0	0	0	0	0.00449232	0	0	0.0214698	0	0	0.0891566	0	0.0153661	0	0	0	0	0.103761	0	0	0.0442906	0.0148826	0	0.0263964	0	0	0
EGAF00002727397	CGPLH197_Preoperative_treatment_naive	male	Healthy	0.02081	0	0.0402307	0.160827	0	0	0	0.00219043	0	0.0326845	0	0.142636	0	0	0	0	0.00315801	0	0.17614	0.00065776	0	0	0	0.0113581	0	0	0.0223494	0	0	0.0944315	0	0.0147252	0	0	0	0	0.110814	0	0	0.0454245	0.0128246	0	0.00834384	0	0	0
EGAF00002727398	CGPLH198_Preoperative_treatment_naive	male	Healthy	0.02689	0	0.0332116	0.20707	0	0	0	0.0101265	0	0.0253223	0	0.179055	0	0	0	0	0	0	0.118423	0	0	0	0	0.00176781	0	0.00853729	0.0153332	0	0	0.0939818	0	0.0306407	0	0	0	0	0.0964331	0	0	0.0442339	0.0117366	0	0.0242015	0	0	0
EGAF00002727400	CGPLH200_Preoperative_treatment_naive	male	Healthy	0.02878	0	0.034863	0.23492	0	0	0	0.00316196	0	0.0302214	0	0.142166	0	0	0	0	0	0	0.140514	0	0	0	0	0.00305639	0	0	0.0118529	0	0	0.0956563	0	0.0214225	0	0	0	0	0.103943	0	0	0.0414573	0.0140941	0	0.0217984	0	0	0
EGAF00002727401	CGPLH201_Preoperative_treatment_naive	female	Healthy	0.02382	0	0.0375631	0.201515	0	0	0	0.0016464	0	0.0389996	0	0.133343	0	0	0	0	0	0	0.156707	0.00248288	0	0	0	0.00169675	0	0	0.0184771	0	0	0.0992936	0	0.0108347	0	0	0	0	0.0915764	0	0	0.0451858	0.0154135	0	0.0227821	0	0	0
EGAF00002727402	CGPLH202_Preoperative_treatment_naive	male	Healthy	0.0194	0	0.0343736	0.234468	0	0	0	0	0	0.0376378	0	0.134878	0	0	0	0	0	0	0.139674	0	0	0	0	0.00248879	0	0	0.012068	0	0	0.104546	0	0.0261493	0	0	0	0	0.105525	0	0	0.0412409	0.016972	0	0.0117698	0	0	0
EGAF00002727403	CGPLH203_Preoperative_treatment_naive	male	Healthy	0.02265	0	0.0367111	0.245473	0	0	0	0.00412712	0	0.0309396	0	0.127722	0	0	0	0	0	0	0.120505	0	0	0	0	0.00105324	0	0	0.0133422	0	0	0.103145	0	0.0186439	0	0	0	0	0.103007	0	0	0.0493191	0.0121352	0	0.0187336	0	0	0
EGAF00002727404	CGPLH205_Preoperative_treatment_naive	female	Healthy	0.02728	0	0.031611	0.249716	0	0	0	0.00228284	0	0.039197	0	0.126415	0	0	0	0	0	0	0.132585	0	0	0	0	0.00432722	0	0	0.012496	0	0	0.0978183	0	0.012356	0	0	0	0	0.103311	0	0	0.0466861	0.0165784	0	0.0225377	0	0	0
EGAF00002727421	CGPLH208_Preoperative_treatment_naive	female	Healthy	0.02736	0	0.0399931	0.200289	0	0	0	0.00648342	0	0.0469368	0	0.114327	0	0.000483634	0	0	0	0	0.121949	0	0	0	0	0.011321	0	0	0.0267423	0	0	0.116747	0	0	0	0	0	0	0.135519	0	0	0.0451133	0.0223694	0	0	0	0	0
EGAF00002727422	CGPLH209_Preoperative_treatment_naive	male	Healthy	0.01736	0	0.0429942	0.198264	0	0	0	0.000450654	0	0.0394943	0	0.117667	0	0	0	0	0.00219949	0	0.108045	0	0	0	0	0.00148681	0	0	0.0322568	0	0	0.128172	0	0	0	0	0	0	0.145143	0	0	0.0439679	0.0213206	0	0	0	0	0
EGAF00002727423	CGPLH210_Preoperative_treatment_naive	male	Healthy	0.01358	0	0.0407278	0.193969	0	0	0	0.00341152	0	0.0422173	0	0.127098	0	0	0	0	0.00232108	0	0.103855	0	0	0	0	0.00364491	0	0	0.0290781	0	0	0.133178	0	0	0	0	0	0	0.130996	0	0	0.0467899	0.0159284	0	0	0	0	0
EGAF00002727424	CGPLH211_Preoperative_treatment_naive	female	Healthy	0.01989	0	0.0381404	0.246887	0	0	0	0	0	0.0431182	0	0.0964596	0	0	0	0	0	0	0.102216	0	0	0	0	0.00428029	0	0	0.0292497	0	0	0.12519	0	0	0	0	0	0	0.131685	0	0	0.0380331	0.0228708	0	0	0	0	0
EGAF00002727425	CGPLH300_Preoperative_treatment_naive	female	Healthy	0.01807	0	0.0203482	0.176894	0	0	0	0	0	0.0580721	0	0.165988	0	0.00112136	0	0	0	0	0.132018	0	0	0	0	0.0158636	0	0	0.0133562	0	0	0.1295	0	0	0	0	0	0	0.0914802	0	0	0.0330768	0.0197983	0	0.00987524	0	0	0
EGAF00002727426	CGPLH307_Preoperative_treatment_naive	male	Healthy	0.02638	0	0.0171285	0.249607	0	0	0	0	0	0.0489279	0	0.163135	0	0	0	0	0	0	0.110313	0.00168504	0	0	0	0.0140267	0	0	0.0137347	0	0	0.125797	0	0.00077678	0	0	0	0	0.0677721	0	0	0.0285293	0.028342	0	0.0169876	0	0	0
EGAF00002727427	CGPLH308_Preoperative_treatment_naive	male	Healthy	0.02061	0	0.0202911	0.223231	0	0	0	0	0	0.0423775	0	0.179612	0	0	0	0	0	0	0.117505	0.000542727	0	0	0	0.0146184	0	0	0.0115872	0	0	0.125966	0	0	0.0196576	0	0	0	0.066148	0	0	0.0314499	0.0216548	0	0.00205606	0	0	0
EGAF00002727428	CGPLH309_Preoperative_treatment_naive	female	Healthy	0.0174	0	0.0192557	0.248764	0	0	0	0	0	0.0477442	0	0.167235	0	0	0	0	0	0	0.1032	0	0	0	0	0.0170171	0	0	0.00253279	0	0	0.114755	0	0.00105813	0	0	0	0	0.0688775	0	0	0.0347565	0.0301307	0	0.0110296	0	0	0
EGAF00002727429	CGPLH310_Preoperative_treatment_naive	female	Healthy	0.01552	0	0.0200266	0.216245	0	0	0	0	0	0.0468021	0	0.179171	0	0	0	0	0	0	0.119829	0	0	0	0	0.0150607	0	0	0.0114103	0	0	0.114942	0	0.00106541	0	0	0	0	0.0738894	0	0	0.0332836	0.0253461	0	0.0198683	0	0	0
EGAF00002727430	CGPLH311_Preoperative_treatment_naive	male	Healthy	0.02077	0	0.0163059	0.231791	0	0	0	0	0	0.0521212	0	0.163913	0	0	0	0	0.000948873	0	0.119041	0.00213184	0	0	0	0.0183299	0	0	0.00719072	0	0	0.116931	0	0	0.00128989	0	0	0	0.0697943	0	0	0.0313241	0.0253707	0	0.0122536	0	0	0
EGAF00002727431	CGPLH314_Preoperative_treatment_naive	male	Healthy	0.02176	0	0.0164953	0.263671	0	0	0	0.00148412	0	0.044488	0	0.170825	0	0	0	0	0	0	0.0791486	0	0	0	0	0.00693684	0	0	0.0109554	0	0	0.126559	0	0	0.0249217	0	0	0	0.0771862	0	0	0.0350007	0.0247504	0	0.0060133	0	0	0
EGAF00002727432	CGPLH314_Preoperative_treatment_naive	male	Healthy	0.01925	0	0.021526	0.194237	0	0	0	0	0	0.0535845	0	0.171982	0	0	0	0	0	0	0.11173	0	0	0	0	0.0145618	0	0	0.0229588	0	0	0.122165	0	0	0	0	0	0	0.0837106	0	0	0.0363387	0.0191832	0	0.0118838	0	0	0
EGAF00002727433	CGPLH315_Preoperative_treatment_naive	female	Healthy	0.01596	0	0.0178041	0.194794	0	0	0	0	0	0.0529524	0	0.180099	0	0	0	0	0	0	0.11859	0.000603651	0	0	0	0.0165438	0	0	0.0300041	0	0	0.127975	0	0	0	0	0	0	0.086015	0	0	0.0292815	0.0222476	0	0.0080799	0	0	0
EGAF00002727434	CGPLH316_Preoperative_treatment_naive	male	Healthy	0.01911	0	0.0197729	0.252505	0	0	0	0	0	0.0415989	0	0.160418	0	0	0	0	0.00242876	0	0.092085	1.39359004434197e-06	0	0	0	0.015112	0	0	0.0154231	0	0	0.131703	0	0	0.00830748	0	0	0	0.0757662	0	0	0.0295515	0.0233781	0	0.00622705	0	0	0
EGAF00002727435	CGPLH317_Preoperative_treatment_naive	female	Healthy	0.02078	0	0.0204876	0.251033	0	0	0	0	0	0.0502801	0	0.142194	0	0	0	0	0	0	0.105549	0	0	0	0	0.0103647	0	0	0.0120478	0	0	0.132164	0	0	0.0128615	0	0	0	0.0700027	0	0	0.0251714	0.024588	0	0.0105501	0	0	0
EGAF00002727436	CGPLH319_Preoperative_treatment_naive	female	Healthy	0.02482	0	0.0150895	0.237583	0	0	0	0	0	0.0435927	0	0.176471	0	0	0	0	0	0	0.0943064	0	0	0	0	0.0148118	0	0	0.0178354	0	0	0.132161	0	0	0	0	0	0	0.0670758	0	0	0.0324739	0.0220539	0	0.0154676	0	0	0
EGAF00002727437	CGPLH320_Preoperative_treatment_naive	female	Healthy	0.03128	0	0.0206937	0.224688	0	0	0	0	0	0.0469109	0	0.194056	0	0.0025858	0	0	0.000456761	0	0.106684	0.00121011	0	0	0	0.0160995	0	0	0.0120475	0	0	0.119038	0	0	0	0	0	0	0.0678962	0	0	0.0246913	0.0254433	0	0.0112522	0	0	0
EGAF00002727438	CGPLH322_Preoperative_treatment_naive	female	Healthy	0.02148	0	0.0195838	0.246134	0	0	0	0	0	0.0369877	0	0.177924	0	0	0	0	0	0	0.105349	0	0	0	0	0.016153	0	0	0.00877543	0	0	0.122547	0	0.00780375	0.000385808	0	0	0	0.0647919	0	0	0.0343985	0.0209091	0	0.0169932	0	0	0
EGAF00002727439	CGPLH324_Preoperative_treatment_naive	female	Healthy	0.01814	0	0.0236234	0.211401	0	0	0	0	0	0.0546224	0	0.151847	0	0	0	0	0.0047812	0	0.113759	0	0	0	0	0.0100483	0	0	0.0192832	0	0	0.136455	0	0	0	0	0	0	0.0809176	0	0	0.0388465	0.024675	0	0	0	0	0
EGAF00002727440	CGPLH325_Preoperative_treatment_naive	male	Healthy	0.02058	0	0.0131576	0.225807	0	0	0	0.00438356	0	0.0321886	0	0.162023	0	0	0	0	0	0	0.178262	0.00249174	0	0	0	0.00854873	0	0	0.00555309	0	0	0.0973417	0	0.0130859	0	0	0	0	0.0468198	0	0	0.031877	0.0150929	0	0.0357184	0	0	0
EGAF00002727441	CGPLH326_Preoperative_treatment_naive	female	Healthy	0.01616	0	0.0167184	0.235499	0	0	0	0	0	0.0330996	0	0.190931	0	0	0	0	0	0	0.146747	0.000412449	0	0	0	0.0121217	0	0	0.00544569	0	0	0.0994464	0	0.0071539	0	0	0	0	0.0567715	0	0	0.0291614	0.0176172	0	0.0308283	0	0	0
EGAF00002727442	CGPLH327_Preoperative_treatment_naive	male	Healthy	0.017	0	0.0124705	0.231633	0	0	0	0	0	0.0367248	0	0.154175	0	0	0	0	0	0	0.179007	0.00159761	0	0	0	0.0124736	0	0	0.00411609	0	0	0.102361	0	0.00455006	0	0	0	0	0.0434682	0	0	0.0310719	0.0204736	0	0.0277354	0	0	0
EGAF00002727443	CGPLH328_Preoperative_treatment_naive	female	Healthy	0.01946	0	0.0140293	0.24755	0	0	0	0	0	0.0379846	0	0.162211	0	0	0	0	0	0	0.130148	0.00127162	0	0	0	0.00438594	0	0	0.0130553	0	0	0.0972025	0	0.0160278	0	0	0	0	0.0521415	0	0	0.0379261	0.0156036	0	0.045304	0	0	0
EGAF00002727444	CGPLH328_Preoperative_treatment_naive	female	Healthy	0.02785	0	0.02274	0.182423	0	0	0	0	0	0.0359579	0	0.200913	0	0	0	0	0	0	0.0994819	0.00159392	0	0	0	0.0127299	0	0	0.0176386	0	0	0.114344	0	0	0	0	0	0	0.0842614	0	0	0.038213	0.0151227	0	0.0217097	0	0	0
EGAF00002727445	CGPLH329_Preoperative_treatment_naive	male	Healthy	0.02195	0	0.0157575	0.244674	0	0	0	0	0	0.0323752	0	0.161122	0	0	0	0	0	0	0.156461	0.000913941	0	0	0	0.013541	0	0	0.00808677	0	0	0.0974735	0	0.0229268	0	0	0	0	0.0479406	0	0	0.0363615	0.0137785	0	0.0392672	0	0	0
EGAF00002727471	CGPLH330_Preoperative_treatment_naive	male	Healthy	0.01792	0	0.0171445	0.221138	0	0	0	0.00045885	0	0.0260844	0	0.181879	0	0	0	0	0	0	0.171689	0.00249817	0	0	0	0.00817253	0	0	0.00365401	0	0	0.0878513	0	0.0244575	0	0	0	0	0.0502545	0	0	0.0367232	0.0124331	0	0.0430614	0	0	0
EGAF00002727472	CGPLH331_Preoperative_treatment_naive	male	Healthy	0.01763	0	0.00854721	0.159249	0	0	0	0	0	0.0220265	0	0.186124	0	0	0	0	0	0	0.256696	0.00156657	0	0	0	0.0122433	0	0	0	0.0030504	0	0.0679698	0	0.016335	0	0	0	0	0.0325506	0	0	0.0343896	0.00817074	0	0.0560979	0	0	0
EGAF00002727473	CGPLH331_Preoperative_treatment_naive	male	Healthy	0.01956	0	0.0222635	0.175242	0	0	0	0	0	0.0342415	0	0.206227	0	0	0	0	0	0	0.122825	0.000455628	0	0	0	0.0161782	0	0.00356354	0.0152352	0	0	0.11005	0	0.0104959	0	0	0	0	0.0740024	0	0	0.0385826	0.0210424	0	0.0175261	0	0	0
EGAF00002727474	CGPLH333_Preoperative_treatment_naive	male	Healthy	0.0269	0	0.0114044	0.165708	0	0	0	0	0	0.0262345	0	0.213663	0	0	0	0	0	0	0.214436	0.00114419	0	0	0	0.0103912	0	0	0.005291	0	0	0.0833034	0	0.0154242	0	0	0	0	0.0383787	0	0	0.0332235	0.0120264	0	0.0532076	0	0	0
EGAF00002727475	CGPLH335_Preoperative_treatment_naive	male	Healthy	0.01873	0	0.012834	0.199503	0	0	0	0	0	0.0315642	0	0.182042	0	0	0	0	0	0	0.225511	0.00138538	0	0	0	0.00353349	0	0	0.00335818	0	0	0.0831991	0	0.00995815	0	0	0	0	0.0410854	0	0	0.0310046	0.00984403	0	0.047573	0	0	0
EGAF00002727476	CGPLH336_Preoperative_treatment_naive	female	Healthy	0.01383	0	0.0289749	0.164968	0	0	0	0	0	0.0449426	0	0.1784	0	0	0	0.0033229	0	0	0.129719	4.46568900031307e-05	0	0	0	0.012467	0	0	0.0226902	0	0	0.130382	0	0	0	0	0	0	0.0877284	0	0	0.033255	0.0225684	0	0	0	0	0
EGAF00002727477	CGPLH337_Preoperative_treatment_naive	female	Healthy	0.01521	0	0.0173219	0.179155	0	0	0	0	0	0.0457444	0	0.170961	0	0	0	0	0.00238716	0	0.136984	0.00195638	0	0	0	0.0173096	0	0	0.00619977	0	0	0.117667	0	0.000662565	0	0	0	0	0.0893797	0	0	0.0437876	0.0168763	0	0.0101507	0	0	0
EGAF00002727478	CGPLH338_Preoperative_treatment_naive	male	Healthy	0.01665	0	0.0219837	0.193426	0	0	0	0	0	0.0435673	0	0.176859	0	0	0	0	0	0	0.115137	0.00147122	0	0	0	0.0141791	0	0	0.0269844	0	0	0.123356	0	9.91385602073084e-05	0.00581571	0	0	0	0.092363	0	0	0.0385773	0.0237332	0	0.00513418	0	0	0
EGAF00002727479	CGPLH339_Preoperative_treatment_naive	male	Healthy	0.01865	0	0.0222643	0.20072	0	0	0	0	0	0.044066	0	0.168244	0	0	0	0.000252403	0.00276508	0	0.111797	0	0	0	0	0.00810562	0	0	0.0214547	0	0	0.133638	0	0	0	0	0	0	0.0874752	0	0	0.0363588	0.024504	0	0.00358663	0	0	0
EGAF00002727480	CGPLH340_Preoperative_treatment_naive	male	Healthy	0.01784	0	0.0228447	0.202952	0	0	0	0.00234706	0	0.0474152	0	0.170227	0	0.00039229	0	0	0.00818751	0	0.12024	0	0	0	0	0.0106861	0	0	0.0110777	0	0	0.121259	0	0	0	0	0	0	0.0830302	0	0	0.0402795	0.0186749	0	0	0	0	0
EGAF00002727481	CGPLH341_Preoperative_treatment_naive	female	Healthy	0.02801	0	0.0195366	0.184887	0	0	0	0	0	0.0394499	0	0.173445	0	0	0	0	0.00672559	0	0.12628	0.00023454	0	0	0	0.0181871	0	0	0.0133499	0	0	0.118297	0	0.00134483	0	0	0	0	0.085895	0	0	0.0370052	0.0127355	0	0.00996824	0	0	0
EGAF00002727482	CGPLH342_Preoperative_treatment_naive	female	Healthy	0.01877	0	0.0235744	0.184066	0	0	0	0	0	0.0399547	0	0.194166	0	0	0	0	0	0	0.132139	0	0	0	0	0.0172826	0	0	0.0209924	0	0	0.110723	0	0.00180355	0	0	0	0	0.0747518	0	0	0.0399357	0.0268518	0	0.015065	0	0	0
EGAF00002727483	CGPLH343_Preoperative_treatment_naive	male	Healthy	0.02307	0	0.0208104	0.202039	0	0	0	0	0	0.0454461	0	0.156794	0	0	0	0	0	0	0.132414	0.00033051	0	0	0	0.0177506	0	0	0.0151338	0	0	0.110362	0	0	0	0	0	0	0.0709111	0	0	0.041088	0.020556	0	0.0201505	0	0	0
EGAF00002727484	CGPLH344_Preoperative_treatment_naive	male	Healthy	0.02354	0	0.0189286	0.184055	0	0	0	0	0	0.0428181	0	0.187609	0	0	0	0	0	0	0.124833	0.000416873	0	0	0	0.0114917	0	0	0.019214	0	0	0.121238	0	0	0	0	0	0	0.0818677	0	0	0.0386121	0.0220764	0	0.0163944	0	0	0
EGAF00002727485	CGPLH345_Preoperative_treatment_naive	female	Healthy	0.01621	0	0.0201242	0.191174	0	0	0	0.00115964	0	0.0388577	0	0.176041	0	0	0	0	0.00104719	0	0.139543	0.00102451	0	0	0	0.0141901	0	0	0.0187224	0	0	0.118864	0	0	0	0	0	0	0.0686882	0	0	0.0486055	0.0224989	0	0.0127935	0	0	0
EGAF00002727486	CGPLH346_Preoperative_treatment_naive	female	Healthy	0.0257	0	0.0253526	0.182165	0	0	0	0	0	0.0622204	0	0.170191	0	0	0	0	0.00627767	0	0.102411	0.00178249	0	0	0	0.0106072	0	0	0.0162558	0	0	0.139293	0	0.00239577	0	0	0	0	0.0835751	0	0	0.0340029	0.0221759	0	0.00449678	0	0	0
EGAF00002727487	CGPLH35_Preoperative_treatment_naive	female	Healthy	0.01832	0	0.0225585	0.141987	0	0	0	0	0	0.0235167	0	0.115611	0	0	0	0	0	0	0.189081	0	0	0	0	0.00264304	0	0	0.0260441	0	0	0.0993866	0	0	0.0454875	0	0	0	0.0881854	0	0	0.0468968	0.0104357	0	0	0	0	0
EGAF00002727488	CGPLH350_Preoperative_treatment_naive	male	Healthy	0.0289	0	0.0245491	0.137182	0	0	0	0	0	0.00730218	0	0.175856	0	0	0	0	0	0	0.180557	0	0	0	0	0.00265307	0	0.0179627	0.0156848	0	0	0.0984596	0	0.0167659	0	0	0	0	0.0635028	0	0	0.0471922	0.00283533	0	0.0154343	0	0	0
EGAF00002727489	CGPLH351_Preoperative_treatment_naive	male	Healthy	0.01472	0	0.026428	0.11623	0	0	0	0	0	0.0142805	0	0.191675	0	0	0	0	0	0	0.199723	0.000211367	0	0	0	0	0	0.0565149	0.0173007	0	0	0.0734127	0	0.0162555	0	0	0	0	0.0807893	0	0	0.0482125	0.00630794	0	0.00573577	0	0	0
EGAF00002727490	CGPLH352_Preoperative_treatment_naive	female	Healthy	0.02	0	0.0228693	0.167229	0	0	0	0	0	0.0454507	0	0.170399	0	0	0	0	0.00106379	0	0.136109	0.00143642	0	0	0	0.0214827	0	0	0.0108365	0	0	0.123023	0	0	0	0	0	0	0.0944653	0	0	0.0400319	0.0245239	0	0.00902912	0	0	0
EGAF00002727491	CGPLH353_Preoperative_treatment_naive	female	Healthy	0.01661	0	0.02306	0.185935	0	0	0	0	0	0.0478631	0	0.154816	0	0	0	0	0	0	0.122367	0	0	0	0	0.0175183	0	0	0.0154909	0	0	0.124448	0	0	0	0	0	0	0.0833821	0	0	0.0399953	0.020221	0	0.00918522	0	0	0
EGAF00002727492	CGPLH354_Preoperative_treatment_naive	female	Healthy	0.01764	0	0.020349	0.189531	0	0	0	0	0	0.0488121	0	0.15419	0	0.00188697	0	0	0.00368272	0	0.113297	0.000189853	0	0	0	0.0220689	0	0	0.0200302	0	0	0.128849	0	0	0	0	0	0	0.0927164	0	0	0.0369912	0.0275803	0	0.00107967	0	0	0
EGAF00002727493	CGPLH355_Preoperative_treatment_naive	male	Healthy	0.02239	0	0.0229989	0.187233	0	0	0	0	0	0.0469299	0	0.170266	0	0	0	0	0.00279734	0	0.126831	0.00383009	0	0	0	0.0120497	0	0	0.0121956	0	0	0.119693	0	0	0	0	0	0	0.0891852	0	0	0.0400749	0.021652	0	0.015194	0	0	0
EGAF00002727494	CGPLH356_Preoperative_treatment_naive	female	Healthy	0.02856	0	0.0216097	0.185536	0	0	0	0	0	0.04472	0	0.161587	0	0.00316447	0	0	0	0	0.129108	0.000218385	0	0	0	0.0139361	0	0	0.017986	0	0	0.134368	0	0	0	0	0	0	0.0861576	0	0	0.0381051	0.0219588	0	0	0	0	0
EGAF00002727495	CGPLH357_Preoperative_treatment_naive	female	Healthy	0.01692	0	0.0283831	0.123362	0	0	0	0	0	0.0172391	0	0.16346	0	0	0	0	0	0	0.164358	0	0	0	0	0.00150677	0	0.0224695	0.0218168	0	0	0.0965877	0	0	0	0	0	0	0.0788586	0	0	0.0548037	0.00425128	0	0.00114824	0	0	0
EGAF00002727518	CGPLH358_Preoperative_treatment_naive	male	Healthy	0.01474	0	0.0268079	0.133971	0	0	0	0	0	0.0222144	0	0.137976	0	0	0	0	0.00338391	0	0.186952	0	0	0	0	0.00125888	0	0.00993757	0.023965	0	0	0.102348	0	0.0170351	0	0	0	0	0.0751533	0	0	0.0511032	0.00603163	0	0.0110888	0	0	0
EGAF00002727519	CGPLH36_Preoperative_treatment_naive	female	Healthy	0.0192	0	0.0230408	0.143654	0	0	0	0	0	0.0229204	0	0.113409	0	0	0	0	0	0	0.181321	0	0	0	0	0.00450818	0	0	0.024932	0	0	0.103151	0	0	0.0336194	0	0	0	0.0764907	0	0	0.0487098	0.00596189	0	0	0	0	0
EGAF00002727520	CGPLH360_Preoperative_treatment_naive	male	Healthy	0.01909	0	0.021587	0.181991	0	0	0	0.000445589	0	0.0502788	0	0.159511	0	0	0	0	0.00242956	0	0.120288	0	0	0	0	0.0209545	0	0	0.0253829	0	0	0.126511	0	0	0	0	0	0	0.080526	0	0	0.037132	0.0265462	0	0.0115801	0	0	0
EGAF00002727521	CGPLH361_Preoperative_treatment_naive	male	Healthy	0.0146	0	0.0227536	0.238143	0	0	0	0	0	0.0428232	0	0.149299	0	0	0	0	0	0	0.118474	0	0	0	0	0.0171846	0	0	0.0203303	0	0	0.126979	0	0.00159323	0	0	0	0	0.0766569	0	0	0.0336941	0.0196725	0	0.0092945	0	0	0
EGAF00002727522	CGPLH362_Preoperative_treatment_naive	female	Healthy	0.01844	0	0.024163	0.242578	0	0	0	0	0	0.0441112	0	0.145697	0	0	0	0	0.00215953	0	0.107632	0	0	0	0	0.0175437	0	0	0.018407	0	0	0.128126	0	0.00120332	0	0	0	0	0.0725606	0	0	0.0393974	0.0213146	0	0.00356871	0	0	0
EGAF00002727523	CGPLH363_Preoperative_treatment_naive	female	Healthy	0.01949	0	0.0216882	0.230534	0	0	0	0.00472622	0	0.041053	0	0.138827	0	0	0	0.00210544	0	0	0.115051	0	0	0	0	0.0139063	0	0	0.0219653	0	0	0.130309	0	0	0	0	0	0	0.0734978	0	0	0.0481075	0.0218447	0	0.00942662	0	0	0
EGAF00002727524	CGPLH364_Preoperative_treatment_naive	female	Healthy	0.02871	0	0.0245019	0.232364	0	0	0	0	0	0.0487225	0	0.158867	0	0	0	0	0.00180923	0	0.102521	0	0	0	0	0.00648209	0	0	0.0192745	0	0	0.126636	0	0.00018483	0	0	0	0	0.0780476	0	0	0.0364777	0.0194288	0	0.016613	0	0	0
EGAF00002727525	CGPLH365_Preoperative_treatment_naive	female	Healthy	0.02087	0	0.0211855	0.219611	0	0	0	0	0	0.0523741	0	0.129687	0	0	0	0	0	0	0.155878	0	0	0	0	0.0156054	0	0	0.0136984	0	0	0.126774	0	0	0	0	0	0	0.0691861	0	0	0.043035	0.0320909	0	0.00167566	0	0	0
EGAF00002727526	CGPLH366_Preoperative_treatment_naive	male	Healthy	0.01561	0	0.0236593	0.246149	0	0	0	0	0	0.0508211	0	0.133115	0	0	0	0	0.0106839	0	0.102199	0	0	0	0	0.0177822	0	0	0.0186301	0	0	0.127265	0	0	0	0	0	0	0.0681203	0	0	0.0409495	0.0209972	0	0	0	0	0
EGAF00002727527	CGPLH367_Preoperative_treatment_naive	female	Healthy	0.02131	0	0.0217058	0.233559	0	0	0	0.00420932	0	0.047167	0	0.138154	0	0	0	0	0.00523957	0	0.105289	0.000147409	0	0	0	0.0165814	0	0	0.0130408	0	0	0.128173	0	0.00403626	0	0	0	0	0.0827692	0	0	0.0457753	0.0189528	0	0.00817784	0	0	0
EGAF00002727528	CGPLH368_Preoperative_treatment_naive	male	Healthy	0.02195	0	0.0211954	0.22994	0	0	0	0	0	0.0446151	0	0.146433	0	0	0	0	0.00533362	0	0.11863	0	0	0	0	0.0118134	0	0	0.0117047	0	0	0.118277	0	0	0	0	0	0	0.0801192	0	0	0.0512291	0.0239808	0	0	0	0	0
EGAF00002727529	CGPLH369_Preoperative_treatment_naive	female	Healthy	0.02625	0	0.0241275	0.226968	0	0	0	0	0	0.0470744	0	0.166714	0	0	0	0	0	0	0.112404	0	0	0	0	0.0145172	0	0	0.0168365	0	0	0.123694	0	0.00556774	0	0	0	0	0.083248	0	0	0.0376608	0.0236073	0	0.0121313	0	0	0
EGAF00002727530	CGPLH369_Preoperative_treatment_naive	female	Healthy	0.01609	0	0.0222385	0.180375	0	0	0	0	0	0.0389835	0	0.186315	0	0	0	0	0	0	0.121713	0	0	0	0	0.0203532	0	0.0007269	0.0179355	0	0	0.107683	0	0.010423	0	0	0	0	0.078705	0	0	0.040005	0.022432	0	0.0163906	0	0	0
EGAF00002727531	CGPLH37_Preoperative_treatment_naive	female	Healthy	0.0207	0	0.0203903	0.123636	0	0	0	0	0	0.0240984	0	0.124945	0	0	0	0	0	0	0.181462	0	0	0	0	0.00483705	0	0	0.0211058	0	0	0.0943319	0	0	0.0544295	0	0	0	0.0813176	0	0	0.0543653	0.00571127	0	0	0	0	0
EGAF00002727532	CGPLH370_Preoperative_treatment_naive	female	Healthy	0.01734	0	0.0243946	0.246957	0	0	0	0	0	0.0436297	0	0.163878	0	0	0	0	0	0	0.104407	0	0	0	0	0.00423345	0	0	0.024416	0	0	0.131882	0	0	0	0	0	0	0.0798658	0	0	0.0406953	0.0233004	0	0.0139058	0	0	0
EGAF00002727533	CGPLH371_Preoperative_treatment_naive	female	Healthy	0.01611	0	0.022957	0.214048	0	0	0	0	0	0.0521319	0	0.151864	0	0	0	0	0	0	0.121461	0	0	0	0	0.00864687	0	0	0.0211393	0	0	0.129638	0	0.00544747	0	0	0	0	0.0760204	0	0	0.040443	0.0278508	0	0.0105959	0	0	0
EGAF00002727534	CGPLH380_Preoperative_treatment_naive	female	Healthy	0.01848	0	0.0247065	0.176723	0.0291346	0	0	0	0	0	0	0.179963	0	0	0	0	0	0	0.184065	0.00220548	0	0	0	0	0	0.0638021	0.00661628	0.00746957	0	0.0509918	0	0.0237958	0	0	0	0	0.0455347	0	0	0.0456475	0.0033961	0	0.00943871	0	0	0
EGAF00002727535	CGPLH381_Preoperative_treatment_naive	female	Healthy	0.01609	0	0.025441	0.152786	0	0	0	0	0	0.0108219	0	0.207797	0	0	0	0	0	0	0.17282	0	0	0	0	0	0	0.00549478	0.0164246	0	0	0.0765678	0	0.00893181	0	0	0	0	0.0834006	0	0	0.0547577	0.00831747	0	0.0183151	0	0	0
EGAF00002727536	CGPLH382_Preoperative_treatment_naive	female	Healthy	0.01776	0	0.0270411	0.18005	0.00207922	0	0	0	0	0.00302529	0	0.199593	0	0	0	0	0	0	0.178869	0.00211001	0	0	0	0	0	0.0557598	0.0119234	0.0113982	0	0.0660037	0	0.0272018	0	0	0	0	0.0559379	0	0	0.0423861	0.00603509	0	0.00723869	0	0	0
EGAF00002727537	CGPLH383_Preoperative_treatment_naive	female	Healthy	0.0146	0	0.0251808	0.189156	0	0	0	0	0	0.00420582	0	0.180757	0	0	0	0	0	0	0.173618	0	0	0	0	0	0	0.0664125	0.012665	0.0164248	0	0.0590331	0	0.0264117	0	0	0	0	0.0541822	0	0	0.0508262	0.00594303	0	0.00683034	0	0	0
EGAF00002727538	CGPLH384_Preoperative_treatment_naive	male	Healthy	0.01936	0	0.024465	0.184925	0	0	0	0	0	0.0512345	0	0.155041	0	0.0010104	0	0	0.000667173	0	0.113375	0.00147288	0	0	0	0.0121966	0	0	0.0345695	0	0	0.133121	0	0	0	0	0	0	0.0919444	0	0	0.0299684	0.0187899	0	0	0	0	0
EGAF00002727539	CGPLH385_Preoperative_treatment_naive	male	Healthy	0.01949	0	0.0219937	0.214278	0	0	0	0	0	0.0472271	0	0.177946	0	0	0	0	0	0	0.0744365	0	0	0	0	0.00803792	0	0	0.0238485	0	0	0.142021	0	0.0084543	0	0	0	0	0.0869975	0	0	0.0395632	0.0189525	0	0.0127194	0	0	0
EGAF00002727540	CGPLH386_Preoperative_treatment_naive	male	Healthy	0.01781	0	0.0232088	0.196456	0	0	0	0	0	0.0452321	0	0.179397	0	0	0	0	0	0	0.102264	0	0	0	0	0.0120321	0	0	0.0128832	0	0	0.133117	0	0	0	0	0	0	0.0855895	0	0	0.0450158	0.0274922	0	0.0146647	0	0	0
EGAF00002727541	CGPLH386_Preoperative_treatment_naive	male	Healthy	0.02246	0	0.0205982	0.202039	0	0	0	0	0	0.0476334	0	0.169628	0	0	0	0	0	0	0.119114	8.81797044580979e-05	0	0	0	0.0167454	0	0.00545351	0.0187364	0	0	0.119626	0	0.00865468	0	0	0	0	0.0809325	0	0	0.0342055	0.0127146	0	0.0152322	0	0	0
EGAF00002727542	CGPLH387_Preoperative_treatment_naive	female	Healthy	0.01563	0	0.0230474	0.216202	0	0	0	0	0	0.0497636	0	0.165837	0	0	0	0	0	0	0.114026	0	0	0	0	0.0155151	0	0	0.0130761	0	0	0.120947	0	0.00263481	0	0	0	0	0.077514	0	0	0.0380877	0.0280362	0	0.0169877	0	0	0
EGAF00002727543	CGPLH388_Preoperative_treatment_naive	female	Healthy	0.01398	0	0.0218752	0.192435	0	0	0	0	0	0.0468265	0	0.153976	0	0	0	0	0	0	0.112763	0	0	0	0	0.0177279	0	0	0.0218704	0	0	0.121671	0	0.0117038	0	0	0	0	0.0804471	0	0	0.0414688	0.0188114	0	0.0144505	0	0	0
EGAF00002727544	CGPLH389_Preoperative_treatment_naive	female	Healthy	0.02227	0	0.0222553	0.207221	0	0	0	0	0	0.0396551	0	0.182705	0	0.00170853	0	0	0	0	0.113171	0	0	0	0	0.0139364	0	0	0.0122292	0	0	0.129809	0	0	0	0	0	0	0.0695306	0	0	0.0455652	0.0280214	0	0.00955737	0	0	0
EGAF00002727545	CGPLH390_Preoperative_treatment_naive	female	Healthy	0.01986	0	0.0219388	0.213364	0	0	0	0	0	0.0423432	0	0.185548	0	0	0	0	0	0	0.101593	0	0	0	0	0.0123044	0	0	0.0202248	0	0	0.123654	0	0.00191167	0	0	0	0	0.0784997	0	0	0.0433488	0.0276894	0	0.012374	0	0	0
EGAF00002727546	CGPLH391_Preoperative_treatment_naive	male	Healthy	0.02794	0	0.0204868	0.204641	0	0	0	0	0	0.0425129	0	0.183619	0	0	0	0	0	0	0.114823	0	0	0	0	0.0147967	0	0	0.0197996	0	0	0.114177	0	0.00555344	0	0	0	0	0.0789847	0	0	0.0454634	0.0267643	0	0.0171319	0	0	0
EGAF00002727547	CGPLH391_Preoperative_treatment_naive	male	Healthy	0.03001	0	0.0226955	0.175325	0	0	0	0	0	0.0457444	0	0.177398	0	0	0	0	0	0	0.135162	0.00195957	0	0	0	0.0153378	0	0	0.0228122	0	0	0.115466	0	0.00275448	0	0	0	0	0.0836968	0	0	0.0323814	0.0195502	0	0.0177517	0	0	0
EGAF00002727548	CGPLH392_Preoperative_treatment_naive	female	Healthy	0.02083	0	0.0214	0.207814	0	0	0	0	0	0.0458946	0	0.179645	0	0	0	0	0	0	0.119195	0	0	0	0	0.00885574	0	0	0.0144527	0	0	0.117009	0	0.00660678	0	0	0	0	0.073521	0	0	0.0368473	0.0286149	0	0.0248996	0	0	0
EGAF00002727549	CGPLH393_Preoperative_treatment_naive	male	Healthy	0.01697	0	0.0240503	0.194214	0	0	0	0	0	0.0466577	0	0.178773	0	0	0	0	0	0	0.107591	0	0	0	0	0.0131175	0	0.00925754	0.0202376	0	0	0.113806	0	0.0189311	0	0	0	0	0.0718274	0	0	0.0453044	0.0211002	0	0.0209632	0	0	0
EGAF00002727550	CGPLH394_Preoperative_treatment_naive	female	Healthy	0.02366	0	0.0225129	0.191364	0	0	0	0	0	0.0357864	0	0.2048	0	0	0	0	0	0	0.117205	0	0	0	0	0.00884275	0	0.00603854	0.0152941	0	0	0.102338	0	0.0131055	0	0	0	0	0.0726872	0	0	0.0394843	0.0253825	0	0.030578	0	0	0
EGAF00002727551	CGPLH395_Preoperative_treatment_naive	female	Healthy	0.01995	0	0.024749	0.202032	0	0	0	0	0	0.0438341	0	0.172291	0	0	0	0	0	0	0.111592	0	0	0	0	0.0173754	0	0	0.0255357	0	0	0.117802	0	0.00700198	0	0	0	0	0.0705678	0	0	0.0344404	0.0221396	0	0.0232746	0	0	0
EGAF00002727552	CGPLH395_Preoperative_treatment_naive	female	Healthy	0.01894	0	0.0244	0.186911	0	0	0	0	0	0.0372146	0	0.182922	0	0	0	0	0	0	0.123832	0.000316652	0	0	0	0.0169777	0	0.00311982	0.0155268	0	0	0.110568	0	0.00194108	0	0	0	0	0.0781975	0	0	0.0390173	0.0214642	0	0.0151788	0	0	0
EGAF00002727553	CGPLH396_Preoperative_treatment_naive	male	Healthy	0.01365	0	0.0233105	0.159088	0	0	0	0	0	0.0420013	0	0.181554	0	0	0	0	0.00467996	0	0.115184	0.00150308	0	0	0	0.0221749	0	0	0.020874	0	0	0.123763	0	0	0	0	0	0	0.0967098	0	0	0.043996	0.0215525	0	0	0	0	0
EGAF00002727554	CGPLH398_Preoperative_treatment_naive	male	Healthy	0.01614	0	0.0253917	0.212827	0	0	0	0	0	0.0479441	0	0.182126	0	0	0	0	0	0	0.0945592	0	0	0	0	0.00705617	0	0	0.0126195	0	0	0.131873	0	0	0	0	0	0	0.086752	0	0	0.0403862	0.0219578	0	0.0132497	0	0	0
EGAF00002727555	CGPLH399_Preoperative_treatment_naive	female	Healthy	0.02012	0	0.0231088	0.205936	0	0	0	0	0	0.0478021	0	0.151748	0	0.000646655	0	0	0.0070032	0	0.126783	0	0	0	0	0.0141813	0	0	0.0110836	0	0	0.120355	0	0.00339345	0	0	0	0	0.0739978	0	0	0.0369128	0.0202134	0	0.00396931	0	0	0
EGAF00002727556	CGPLH400_Preoperative_treatment_naive	male	Healthy	0.02681	0	0.0228113	0.210662	0	0	0	0	0	0.0510495	0	0.161364	0	0	0	0	0	0	0.0972475	0	0	0	0	0.015031	0	0	0.0167724	0	0	0.123204	0	0.00112304	0	0	0	0	0.0858252	0	0	0.0390701	0.019221	0	0.0162806	0	0	0
EGAF00002727557	CGPLH400_Preoperative_treatment_naive	male	Healthy	0.0268	0	0.0216872	0.1615	0	0	0	0	0	0.0512143	0	0.201623	0	0	0	0	0	0	0.133828	0	0	0	0	0.0131138	0	0	0.0176918	0	0	0.114859	0	0.00411091	0	0	0	0	0.0848584	0	0	0.0407028	0.0230647	0	0.0265268	0	0	0
EGAF00002727558	CGPLH401_Preoperative_treatment_naive	male	Healthy	0.0181	0	0.0167277	0.207466	0	0	0	0	0	0.0417108	0	0.18178	0	0	0	0	0	0	0.109823	0	0	0	0	0.0111207	0	0	0.0211595	0	0	0.121369	0	0.0134247	0	0	0	0	0.0798996	0	0	0.0379627	0.0204507	0	0.0286271	0	0	0
EGAF00002727559	CGPLH401_Preoperative_treatment_naive	male	Healthy	0.01746	0	0.0201131	0.180349	0	0	0	0	0	0.0352077	0	0.202864	0	0	0	0	0	0	0.122837	0.00157618	0	0	0	0.0095331	0	0.0155075	0.0201206	0	0	0.110902	0	0.0141218	0	0	0	0	0.084801	0	0	0.0355137	0.020731	0	0.0147075	0	0	0
EGAF00002727560	CGPLH402_Preoperative_treatment_naive	female	Healthy	0.0165	0	0.022984	0.169943	0	0	0	0	0	0.0374624	0	0.190598	0	0	0	0	0	0	0.103134	0	0	0	0	0.0170255	0	0	0.0278668	0	0	0.103572	0	0.0143756	0	0	0	0	0.101727	0	0	0.0377388	0.014746	0	0.0211211	0	0	0
EGAF00002727561	CGPLH403_Preoperative_treatment_naive	male	Healthy	0.01339	0	0.0212782	0.149373	0	0	0	0	0	0.0452416	0	0.21698	0	0	0	0	0	0	0.11532	0	0	0	0	0.00984388	0	0	0.0174265	0	0	0.108988	0	0.00423424	0	0	0	0	0.101168	0	0	0.0284217	0.0178725	0	0.0388478	0	0	0
EGAF00002727562	CGPLH404_Preoperative_treatment_naive	male	Healthy	0.02301	0	0.0237789	0.136336	0	0	0	0	0	0.0272884	0	0.220485	0	0	0	0	0	0	0.12258	0.00155706	0	0	0	0.0074001	0	0.0160904	0.0266137	0	0	0.105324	0	0.0136517	0	0	0	0	0.094166	0	0	0.033555	0.0176242	0	0.0383782	0	0	0
EGAF00002727563	CGPLH405_Preoperative_treatment_naive	female	Healthy	0.02378	0	0.0216344	0.128282	0	0	0	0	0	0.0341719	0	0.22245	0	0	0	0	0	0	0.0961495	2.35434191243898e-05	0	0	0	0.016884	0	0	0.0254556	0	0	0.109286	0	0.0101714	0	0	0	0	0.0991039	0	0	0.0324908	0.0118069	0	0.0500387	0	0	0
EGAF00002727564	CGPLH406_Preoperative_treatment_naive	male	Healthy	0.0162	0	0.0261651	0.151854	0	0	0	0	0	0.0436643	0	0.198022	0	0	0	0	0	0	0.125118	0.000350226	0	0	0	0.0130601	0	0.00295951	0.0278673	0	0	0.10285	0	0.0148766	0	0	0	0	0.0877573	0	0.000871007	0.0352925	0.017499	0	0.0226048	0	0	0
EGAF00002727565	CGPLH407_Preoperative_treatment_naive	female	Healthy	0.0163	0	0.0223296	0.167175	0	0	0	0	0	0.0406495	0	0.187608	0	0	0	0	0	0	0.105007	0.00135601	0	0	0	0.00609043	0	0	0.0336906	0	0	0.123574	0	0.013754	0	0	0	0	0.104622	0	0	0.0299203	0.0239079	0	0.0257781	0	0	0
EGAF00002727566	CGPLH408_Preoperative_treatment_naive	female	Healthy	0.02203	0	0.0231004	0.194437	0	0	0	0	0	0.0497935	0	0.149844	0	0	0	0	0.000767985	0	0.113057	0	0	0	0	0.01772	0	0	0.0269509	0	0	0.130659	0	0	0	0	0	0	0.0827726	0	0	0.046302	0.0255813	0	0	0	0	0
EGAF00002727567	CGPLH409_Preoperative_treatment_naive	male	Healthy	0.0214	0	0.0263325	0.160646	0	0	0	0	0	0.0348443	0	0.16074	0	0	0	0	0	0	0.122085	0.000209257	0	0	0	0.0220217	0	0	0.0284951	0	0	0.114673	0	0.011252	0	0	0	0	0.0979801	0	0	0.0420343	0.023646	0	0.0210024	0	0	0
EGAF00002727568	CGPLH410_Preoperative_treatment_naive	male	Healthy	0.01418	0	0.0229566	0.144671	0	0	0	0	0	0.0386399	0	0.19604	0	0	0	0	0	0	0.115003	0	0	0	0	0.0127135	0	0.00703057	0.0249443	0	0	0.109716	0	0.0164709	0	0	0	0	0.0960011	0	0	0.0348149	0.0179678	0	0.0299787	0	0	0
EGAF00002727569	CGPLH411_Preoperative_treatment_naive	female	Healthy	0.0183	0	0.0202297	0.190117	0	0	0	0	0	0.0480651	0	0.19343	0	0	0	0	0	0	0.106498	0.00056315	0	0	0	0.0172055	0	0	0.0237658	0	0	0.11146	0	0.0101224	0.00833113	0	0	0	0.103277	0	0	0.0312984	0.0245393	0	0.0190461	0	0	0
EGAF00002727570	CGPLH412_Preoperative_treatment_naive	female	Healthy	0.0192	0	0.0253793	0.159453	0	0	0	0	0	0.0419751	0	0.19859	0	0	0	0	0	0	0.105443	0.00318281	0	0	0	0.0157056	0	0	0.0239802	0	0	0.113244	0	0.0061168	0	0	0	0	0.0882517	0	0	0.031098	0.022165	0	0.027813	0	0	0
EGAF00002727571	CGPLH413_Preoperative_treatment_naive	female	Healthy	0.02308	0	0.0229491	0.15445	0	0	0	0	0	0.0347728	0	0.207983	0	0	0	0	0	0	0.0947371	0.000571739	0	0	0	0.0212845	0	0.00834458	0.0240518	0	0	0.101928	0	0.0108759	0	0	0	0	0.0975802	0	0.00124727	0.0309427	0.0195389	0	0.0358148	0	0	0
EGAF00002727572	CGPLH414_Preoperative_treatment_naive	male	Healthy	0.01814	0	0.0234871	0.176774	0	0	0	0	0	0.0418864	0	0.19406	0	0	0	0	0	0	0.0881084	0	0	0	0	0.0117332	0	0	0.0322347	0	0	0.112556	0	0.00533222	0	0	0	0	0.0978206	0	0	0.0390947	0.0196461	0	0.0154772	0	0	0
EGAF00002727573	CGPLH415_Preoperative_treatment_naive	male	Healthy	0.0167	0	0.0205425	0.15882	0	0	0	0	0	0.0353044	0	0.190157	0	0	0	0	0	0	0.102818	0.000454277	0	0	0	0.0134413	0	0.0173003	0.0298543	0	0	0.123338	0	0.0125455	0	0	0	0	0.102632	0	0	0.0299268	0.0236598	0	0.0210818	0	0	0
EGAF00002727574	CGPLH416_Preoperative_treatment_naive	female	Healthy	0.01994	0	0.0224966	0.169251	0	0	0	0	0	0.0313047	0	0.187537	0	0	0	0	0	0	0.0859771	0	0	0	0	0.0127681	0	0	0.0317463	0	0	0.119891	0	0.0260939	0.00794837	0	0	0	0.089416	0	0	0.0355167	0.0184211	0	0.033501	0	0	0
EGAF00002727575	CGPLH417_Preoperative_treatment_naive	male	Healthy	0.01746	0	0.0220069	0.163569	0	0	0	0	0	0.0385435	0	0.216152	0	0	0	0	0	0	0.100946	0.00109151	0	0	0	0.0150491	0	0.0178401	0.0235336	0	0	0.108214	0	0.00838745	0	0	0	0	0.0920185	0	0	0.0358189	0.0182841	0	0.0227605	0	0	0
EGAF00002727576	CGPLH418_Preoperative_treatment_naive	female	Healthy	0.01893	0	0.0219925	0.169228	0	0	0	0	0	0.0366763	0	0.186648	0	0	0	0	0	0	0.101962	0	0	0	0	0.0154272	0	0.0209176	0.0230467	0	0	0.119264	0	0.00693212	0.0184732	0	0	0	0.0984741	0	0	0.0331946	0.0254548	0	0.00823592	0	0	0
EGAF00002727577	CGPLH419_Preoperative_treatment_naive	female	Healthy	0.01504	0	0.0228459	0.147177	0	0	0	0	0	0.0577802	0	0.175053	0	0	0	0	0.00617997	0	0.130758	0.0014985	0	0	0	0.0155675	0	0	0.0196077	0	0	0.135332	0	0.00103124	0	0	0	0	0.0916246	0	0	0.0403953	0.0246804	0	0.00409304	0	0	0
EGAF00002727578	CGPLH42_Preoperative_treatment_naive	female	Healthy	0.02058	0	0.0212536	0.138383	0	0	0	0	0	0.0190928	0	0.147255	0	0.000463744	0	0	0.00150203	0	0.17025	0	0	0	0	0.00769404	0	0	0.0218225	0	0	0.108959	0	0	0.0238886	0	0	0	0.08595	0	0	0.0440139	0.0055427	0	0.00449098	0	0	0
EGAF00002727579	CGPLH420_Preoperative_treatment_naive	male	Healthy	0.01778	0	0.0244818	0.155034	0	0	0	0	0	0.0431409	0	0.183541	0	0	0	0	0.00771098	0	0.116248	0.00374341	0	0	0	0.015268	0	0	0.0161999	0	0	0.13358	0	0	0.00891636	0	0	0	0.0978938	0	0	0.038289	0.0285119	0	0	0	0	0
EGAF00002727580	CGPLH422_Preoperative_treatment_naive	female	Healthy	0.01576	0	0.0187407	0.136606	0	0	0	0	0	0.0483004	0	0.144442	0	0	0	0	0	0	0.137406	0.000541938	0	0	0	0.0206375	0	0	0.0267972	0	0	0.131713	0	0	0.0190061	0	0	0	0.109003	0	0	0.032517	0.0250268	0	0	0	0	0
EGAF00002727581	CGPLH423_Preoperative_treatment_naive	male	Healthy	0.01945	0	0.0186794	0.136983	0	0	0	0	0	0.0517415	0	0.146632	0	0	0	0	0	0	0.141616	0	0	0	0	0.0139189	0	0	0.0313994	0	0	0.133197	0	0	0.0311066	0	0	0	0.100075	0	0	0.0408082	0.0272646	0	0	0	0	0
EGAF00002727582	CGPLH424_Preoperative_treatment_naive	female	Healthy	0.02063	0	0.0203963	0.124508	0	0	0	0	0	0.0605861	0	0.155261	0	0	0	0	0	0	0.13718	0	0	0	0	0.0242505	0	0	0.0303654	0	0	0.128114	0	0	0.0158555	0	0	0	0.0991096	0	0	0.0413095	0.0232962	0	0	0	0	0
EGAF00002727583	CGPLH425_Preoperative_treatment_naive	female	Healthy	0.01335	0	0.0220604	0.119893	0	0	0	0	0	0.0487284	0	0.176331	0	0	0	0	0	0	0.134176	0.00165454	0	0	0	0.0172391	0	0	0.0321349	0	0	0.134411	0	0	0.00944355	0	0	0	0.1022	0	0	0.0368807	0.0209171	0	0	0	0	0
EGAF00002727584	CGPLH426_Preoperative_treatment_naive	male	Healthy	0.02965	0	0.0270123	0.115027	0	0	0	0	0	0.0456889	0	0.170751	0	0	0	0	0	0	0.140576	0.00109379	0	0	0	0.0224666	0	0	0.0205352	0	0	0.125976	0	0	0	0	0	0	0.104072	0	0	0.0364606	0.0200528	0	0	0	0	0
EGAF00002727585	CGPLH427_Preoperative_treatment_naive	male	Healthy	0.01734	0	0.0243699	0.120685	0	0	0	0	0	0.0548666	0	0.174533	0	0	0	0	0	0	0.138768	0.00259863	0	0	0	0.0179861	0	0	0.0330631	0	0	0.134406	0	0	0	0	0	0	0.105762	0	0	0.0401609	0.0213488	0	0	0	0	0
EGAF00002727586	CGPLH428_Preoperative_treatment_naive	female	Healthy	0.0175	0	0.0238971	0.121988	0	0	0	0	0	0.0544371	0	0.159349	0	0	0	0	0	0	0.14877	0.000321328	0	0	0	0.0193161	0	0	0.0354328	0	0	0.135988	0	0	0	0	0	0	0.101082	0	0	0.036483	0.0192156	0	0	0	0	0
EGAF00002727587	CGPLH429_Preoperative_treatment_naive	female	Healthy	0.02266	0	0.0177849	0.108441	0	0	0	0	0	0.0573938	0	0.163194	0	0	0	0	0	0	0.14574	0.000465724	0	0	0	0.0195904	0	0	0.0279689	0	0	0.119367	0	0	0.0345454	0	0	0	0.102597	0	0	0.0394132	0.0209565	0	0	0	0	0
EGAF00002727588	CGPLH43_Preoperative_treatment_naive	female	Healthy	0.02077	0	0.0223557	0.157621	0	0	0	0	0	0.0186755	0	0.147273	0	0	0	0	0	0	0.162518	0	0	0	0	0.00245502	0	0	0.0184405	0	0	0.104615	0	0	0.00689038	0	0	0	0.0673808	0	0	0.0511885	0.00435475	0	0.0128389	0	0	0
EGAF00002727589	CGPLH430_Preoperative_treatment_naive	female	Healthy	0.01496	0	0.0226605	0.148695	0	0	0	0	0	0.0483924	0	0.152655	0	0.0012562	0	0	0	0	0.136863	0.00188985	0	0	0	0.0160291	0	0	0.0378917	0	0	0.141977	0	0	0	0	0	0	0.105062	0	0	0.0338101	0.0278297	0	0	0	0	0
EGAF00002727590	CGPLH431_Preoperative_treatment_naive	female	Healthy	0.01801	0	0.0247685	0.128538	0	0	0	0	0	0.0574984	0	0.157909	0	0.00107456	0	0	0	0	0.145321	0.00102622	0	0	0	0.0213476	0	0	0.0255781	0	0	0.134772	0	0	0	0	0	0	0.104629	0	0	0.0324595	0.0206335	0	0	0	0	0
EGAF00002727591	CGPLH432_Preoperative_treatment_naive	female	Healthy	0.01518	0	0.0253383	0.119369	0	0	0	0	0	0.0590923	0	0.169426	0	0.000590777	0	0	0	0	0.127594	0.00191023	0	0	0	0.0242656	0	0	0.0332747	0	0	0.127659	0	0	0.0090801	0	0	0	0.0930502	0	0	0.0430922	0.0164006	0	0	0	0	0
EGAF00002727592	CGPLH434_Preoperative_treatment_naive	male	Healthy	0.01508	0	0.0254926	0.147016	0	0	0	0	0	0.0502219	0	0.161066	0	0	0	0	0	0	0.115605	0	0	0	0	0.0177144	0	0	0.0328982	0	0	0.141441	0	0	0.0184436	0	0	0	0.102431	0	0	0.0358449	0.0185177	0	0	0	0	0
EGAF00002727593	CGPLH435_Preoperative_treatment_naive	male	Healthy	0.01494	0	0.0184342	0.158922	0	0	0	0	0	0.0534279	0	0.153617	0	0	0	0	0	0	0.0994278	0	0	0	0	0.0129354	0	0	0.0390006	0	0	0.126671	0	0	0.0366029	0	0	0	0.109644	0	0	0.037397	0.0268912	0	0	0	0	0
EGAF00002727594	CGPLH436_Preoperative_treatment_naive	female	Healthy	0.02616	0	0.0258556	0.136455	0	0	0	0	0	0.0570986	0	0.138929	0	0	0	0.00707556	0	0	0.132008	0	0	0	0	0.0205521	0	0	0.0291736	0	0	0.130753	0	0	0.014283	0	0	0	0.0983257	0	0	0.0351061	0.0190229	0	0	0	0	0
EGAF00002727595	CGPLH437_Preoperative_treatment_naive	male	Healthy	0.02458	0	0.0213888	0.135846	0	0	0	0	0	0.0424914	0	0.181525	0	0	0	0	0	0	0.118814	0	0	0	0	0.0149496	0	0	0.0299311	0	0	0.128578	0	0	0.0124519	0	0	0	0.108767	0	0	0.0424635	0.0191113	0	0	0	0	0
EGAF00002727596	CGPLH438_Preoperative_treatment_naive	male	Healthy	0.01919	0	0.0240179	0.122201	0	0	0	0	0	0.0484422	0	0.172608	0	0	0	0	0	0	0.123612	0.0005108	0	0	0	0.0208366	0	0	0.036017	0	0	0.138362	0	0	0.00505381	0	0	0	0.105425	0	0	0.0425079	0.0155511	0	0	0	0	0
EGAF00002727597	CGPLH439_Preoperative_treatment_naive	female	Healthy	0.02886	0	0.0211403	0.12805	0	0	0	0	0	0.0527933	0	0.164057	0	0	0	0	0	0	0.139073	0	0	0	0	0.0251414	0	0	0.0265445	0	0	0.133738	0	0	0	0	0	0	0.100816	0	0	0.0366273	0.0207688	0	0	0	0	0
EGAF00002727598	CGPLH440_Preoperative_treatment_naive	male	Healthy	0.02155	0	0.025266	0.134369	0	0	0	0	0	0.0436566	0	0.171788	0	0	0	0.00266724	0	0	0.135876	0.00100438	0	0	0	0.0224131	0	0	0.0258383	0	0	0.131131	0	0	0.0147066	0	0	0	0.102996	0	0	0.030893	0.0246976	0	0	0	0	0
EGAF00002727599	CGPLH441_Preoperative_treatment_naive	female	Healthy	0.02233	0	0.0216051	0.147218	0	0	0	0	0	0.0434056	0	0.183029	0	0	0	0.00178983	0	0	0.115084	4.46296777928306e-05	0	0	0	0.0173456	0	0	0.0406666	0	0	0.139163	0	0	0	0	0	0	0.107293	0	0	0.0345269	0.0229975	0	0	0	0	0
EGAF00002727600	CGPLH442_Preoperative_treatment_naive	female	Healthy	0.01488	0	0.0254122	0.13268	0	0	0	0	0	0.0545191	0	0.181793	0	0.00199068	0	0	0	0	0.118594	0.0016046	0	0	0	0.0158672	0	0	0.0308175	0	0	0.137871	0	0	0.0033894	0	0	0	0.109719	0	0.00379292	0.0316273	0.0230975	0	0	0	0	0
EGAF00002727601	CGPLH443_Preoperative_treatment_naive	female	Healthy	0.01238	0	0.0210094	0.148132	0	0	0	0	0	0.0416699	0	0.139351	0	0	0	0.00435507	0	0	0.150452	0	0	0	0	0.0197936	0	0	0.0149543	0	0	0.140972	0	0	0	0	0	0	0.088875	0	0	0.0411447	0.0181339	0	0	0	0	0
EGAF00002727602	CGPLH444_Preoperative_treatment_naive	female	Healthy	0.01643	0	0.0243794	0.162183	0	0	0	0	0	0.0472623	0	0.144229	0	0.000302104	0	0	0	0	0.148851	0	0	0	0	0.0314241	0	0	0.0209743	0	0	0.131038	0	0	0	0	0	0	0.0894418	0	0	0.03844	0.02671	0	0	0	0	0
EGAF00002727603	CGPLH445_Preoperative_treatment_naive	female	Healthy	0.0201	0	0.0285634	0.149096	0	0	0	0	0	0.0565256	0	0.140746	0	0	0	0.000559035	0.0010986	0	0.135868	0.000239321	0	0	0	0.0194989	0	0	0.0231552	0	0	0.123472	0	0	0.00908472	0	0	0	0.077872	0	0	0.0328398	0.0259871	0	0	0	0	0
EGAF00002727604	CGPLH446_Preoperative_treatment_naive	female	Healthy	0.01917	0	0.025049	0.15601	0	0	0	0	0	0.0449739	0	0.159309	0	0	0	0	0	0	0.138104	0.00169641	0	0	0	0.018428	0	0	0.0283142	0	0	0.133022	0	0	0	0	0	0	0.0826242	0	0	0.0316555	0.0239062	0	0	0	0	0
EGAF00002727605	CGPLH447_Preoperative_treatment_naive	female	Healthy	0.0154	0	0.0267259	0.133241	0	0	0	0	0	0.0518888	0	0.168326	0	0	0	1.55994068602245e-05	0	0	0.154334	0	0	0	0	0.0224765	0	0	0.0177545	0	0	0.127113	0	0	0	0	0	0	0.0853113	0	0	0.0367633	0.0217601	0	0	0	0	0
EGAF00002727606	CGPLH448_Preoperative_treatment_naive	female	Healthy	0.02008	0	0.0233601	0.139054	0	0	0	0	0	0.050094	0	0.157753	0	0	0	0	0.00323332	0	0.130667	0.00203744	0	0	0	0.0249535	0	0	0.0177627	0	0	0.138336	0	0	0	0	0	0	0.0914616	0	0	0.0369598	0.0215981	0	0	0	0	0
EGAF00002727607	CGPLH449_Preoperative_treatment_naive	female	Healthy	0.01489	0	0.0222443	0.155871	0	0	0	0	0	0.0438754	0	0.15073	0	0	0	0	0	0	0.146465	0.000996884	0	0	0	0.0308159	0	0	0.0235885	0	0	0.131221	0	0	0	0	0	0	0.0902568	0	0	0.0265125	0.027092	0	0	0	0	0
EGAF00002727608	CGPLH45_Preoperative_treatment_naive	female	Healthy	0.02009	0	0.0205568	0.179936	0	0	0	0	0	0.0123231	0	0.166781	0	0	0	0	0	0	0.149904	0	0	0	0	0	0	0.00947205	0.0236652	0.000371251	0	0.0927282	0	0.0013649	0.0168429	0	0	0	0.0682408	0	0	0.0458303	0.00296683	0	0.00566216	0	0	0
EGAF00002727609	CGPLH450_Preoperative_treatment_naive	female	Healthy	0.02257	0	0.0229911	0.171582	0	0	0	0	0	0.0485493	0	0.142235	0	0	0	0.0016166	0	0	0.141425	0	0	0	0	0.0269883	0	0	0.0208416	0	0	0.120223	0	0	0	0	0	0	0.0898459	0	0	0.0322639	0.0297542	0	0	0	0	0
EGAF00002727610	CGPLH451_Preoperative_treatment_naive	female	Healthy	0.01462	0	0.0261289	0.131763	0	0	0	0	0	0.04426	0	0.174804	0	0	0	0	0.000440571	0	0.135348	0.00218671	0	0	0	0.0293225	0	0	0.0189353	0	0	0.125632	0	0	0	0	0	0	0.0849372	0	0	0.0356019	0.0170304	0	0	0	0	0
EGAF00002727611	CGPLH452_Preoperative_treatment_naive	male	Healthy	0.01829	0	0.0221319	0.133099	0	0	0	0	0	0.041215	0	0.133573	0	0	0	0	0	0	0.155195	0.00273485	0	0	0	0.0273477	0	0	0.00704148	0	0	0.133085	0	0	0	0	0	0	0.0983028	0	0	0.0325434	0.0179423	0	0	0	0	0
EGAF00002727612	CGPLH453_Preoperative_treatment_naive	female	Healthy	0.02182	0	0.0128737	0.227438	0	0	0	8.7549765150805e-05	0	0.0333943	0	0.182925	0	0	0	0	0	0	0.157634	0.00273661	0	0	0	0.00646938	0	0	0.0027104	0.00733983	0	0.086395	0	0.021064	0	0	0	0	0.048667	0	0	0.0341333	0.0117774	0	0.0519031	0	0	0
EGAF00002727613	CGPLH455_Preoperative_treatment_naive	female	Healthy	0.02248	0	0.0151964	0.217946	0	0	0	0	0	0.03174	0	0.169662	0	0	0	0	0	0	0.182764	0	0	0	0	0.0136571	0	0	0.00345718	0.000567597	0	0.0876357	0	0.0149057	0	0	0	0	0.041099	0	0	0.0330776	0.0108455	0	0.0467821	0	0	0
EGAF00002727614	CGPLH455_Preoperative_treatment_naive	female	Healthy	0.01458	0	0.0269436	0.191833	0	0	0	0	0	0.042912	0	0.160513	0	0	0	0	0	0	0.136117	0.000147691	0	0	0	0.0159938	0	0	0.0186686	0	0	0.11691	0	0.00524733	0	0	0	0	0.0734533	0	0	0.0282215	0.0174785	0	0.0267365	0	0	0
EGAF00002727615	CGPLH456_Preoperative_treatment_naive	female	Healthy	0.0191	0	0.0289189	0.131047	0	0	0	0	0	0.0522521	0	0.153461	0	0	0	0	0.00314436	0	0.142152	0.00229842	0	0	0	0.0191678	0	0	0.0289997	0	0	0.132597	0	0	0	0	0	0	0.0829452	0	0	0.0373537	0.0231049	0	0	0	0	0
EGAF00002727616	CGPLH457_Preoperative_treatment_naive	female	Healthy	0.02344	0	0.0247058	0.151444	0	0	0	0	0	0.0544305	0	0.169371	0	0	0	0.00432063	0	0	0.13359	0.00129157	0	0	0	0.0246943	0	0	0.0239256	0	0	0.128899	0	0	0	0	0	0	0.0917462	0	0	0.0372688	0.0246713	0	0	0	0	0
EGAF00002727617	CGPLH458_Preoperative_treatment_naive	female	Healthy	0.01876	0	0.0239218	0.12768	0	0	0	0	0	0.0501086	0	0.177639	0	0	0	0.00806071	0	0	0.122236	0.00134729	0	0	0	0.0205494	0	0	0.027364	0	0	0.131062	0	0	0	0	0	0	0.090648	0	0	0.0369011	0.0268125	0	0	0	0	0
EGAF00002727618	CGPLH459_Preoperative_treatment_naive	female	Healthy	0.01799	0	0.0203267	0.121571	0	0	0	0	0	0.0486884	0	0.174013	0	0	0	0.00576479	0	0	0.141514	0.00446327	0	0	0	0.0216838	0	0	0.0269758	0	0	0.12249	0	0	0	0	0	0	0.095836	0	0	0.0382005	0.025381	0	0	0	0	0
EGAF00002727619	CGPLH46_Preoperative_treatment_naive	female	Healthy	0.0206	0	0.0214713	0.1492	0	0	0	0	0	0.0300107	0	0.133076	0	0	0	0	0	0	0.180037	0	0	0	0	0	0	0	0.019355	0	0	0.103383	0	0	0.0408572	0	0	0	0.068929	0	0	0.0506184	0.0114295	0	0	0	0	0
EGAF00002727620	CGPLH460_Preoperative_treatment_naive	female	Healthy	0.01706	0	0.0242769	0.163521	0	0	0	0	0	0.0562985	0	0.154883	0	0	0	0	0	0	0.113504	0	0	0	0	0.0180997	0	0	0.0304538	0	0	0.14087	0	0	0	0	0	0	0.0979125	0	0	0.0345521	0.0221789	0	0	0	0	0
EGAF00002727621	CGPLH463_Preoperative_treatment_naive	female	Healthy	0.01688	0	0.0232887	0.144875	0	0	0	0	0	0.0373852	0	0.169898	0	0	0	0.00850502	0	0	0.121521	0.00120211	0	0	0	0.026411	0	0	0.0256775	0	0	0.123816	0	0	0	0	0	0	0.0969332	0	0	0.0363889	0.0200132	0	0	0	0	0
EGAF00002727622	CGPLH464_Preoperative_treatment_naive	female	Healthy	0.02085	0	0.0241937	0.128125	0	0	0	0	0	0.0577301	0	0.160482	0	0.000423184	0	0	0	0	0.146189	0.000173739	0	0	0	0.0194731	0	0	0.0297605	0	0	0.140305	0	0	0	0	0	0	0.087469	0	0	0.0298355	0.0342175	0	0	0	0	0
EGAF00002727623	CGPLH465_Preoperative_treatment_naive	female	Healthy	0.01586	0	0.0227024	0.132693	0	0	0	0	0	0.0539986	0	0.184226	0	0	0	0	0.000480703	0	0.111973	0	0	0	0	0.0205452	0	0	0.0203396	0	0	0.134158	0	0.00742488	0	0	0	0	0.0959689	0	0	0.0388813	0.0261308	0	0	0	0	0
EGAF00002727624	CGPLH466_Preoperative_treatment_naive	female	Healthy	0.01931	0	0.0111589	0.169259	0	0	0	0.00908214	0	0.0247231	0	0.178944	0	0	0	0	0	0	0.25969	0.00333331	0	0	0	0.00387318	0	0	0	0.00962177	0	0.0765149	0	0.0206907	0	0	0	0	0.0201581	0	0	0.0358386	0.00647527	0	0.052234	0	0	0
EGAF00002727625	CGPLH466_Preoperative_treatment_naive	female	Healthy	0.02097	0	0.0213127	0.184858	0	0	0	0	0	0.033277	0	0.22623	0	0	0	0	0	0	0.120236	0.000591928	0	0	0	0.00794455	0	0	0.0084173	0	0	0.111057	0	0.00199535	0	0	0	0	0.0853042	0	0	0.0325163	0.0219668	0	0.0254081	0	0	0
EGAF00002727626	CGPLH467_Preoperative_treatment_naive	female	Healthy	0.01662	0	0.0264439	0.152904	0	0	0	0	0	0.041862	0	0.188697	0	0	0	0	0	0	0.113919	0.000397618	0	0	0	0.0211602	0	0	0.0229803	0	0	0.122906	0	0.00262553	0	0	0	0	0.0809668	0	0	0.041874	0.022377	0	0.0123786	0	0	0
EGAF00002727627	CGPLH468_Preoperative_treatment_naive	male	Healthy	0.02586	0	0.02445	0.122622	0	0	0	0	0	0.0377612	0	0.229489	0	0	0	0	0	0	0.119719	0.00178352	0	0	0	0.0115178	0	0.00350728	0.0286114	0	0	0.111729	0	0	0	0	0	0	0.0926502	0	0	0.0380655	0.0174951	0	0.00995082	0	0	0
EGAF00002727628	CGPLH469_Preoperative_treatment_naive	female	Healthy	0.01645	0	0.0260047	0.135542	0	0	0	0	0	0.0419142	0	0.172827	0	0	0	0	0.00407184	0	0.150269	0.00108518	0	0	0	0.0175141	0	0.00741959	0.0117609	0	0	0.112197	0	0.0169822	0	0	0	0	0.0859311	0	0	0.0328283	0.0202244	0	0.00110768	0	0	0
EGAF00002727629	CGPLH47_Preoperative_treatment_naive	female	Healthy	0.02081	0	0.0216091	0.193976	0	0	0	0	0	0.0190059	0	0.13387	0	0	0	0	0.00270519	0	0.170297	0	0	0	0	0	0	0	0.0204973	0	0	0.0931924	0	0	0.0332702	0	0	0	0.0615166	0	0	0.0504591	0.00757799	0	0	0	0	0
EGAF00002727630	CGPLH470_Preoperative_treatment_naive	female	Healthy	0.01967	0	0.0235493	0.145871	0	0	0	0	0	0.0413462	0	0.201825	0	0.00163982	0	0	0.000557269	0	0.121196	0.00329186	0	0	0	0.0202598	0	0	0.0245788	0	0	0.12093	0	0.002019	0	0	0	0	0.0945867	0	0	0.032539	0.0211995	0	0	0	0	0
EGAF00002727631	CGPLH471_Preoperative_treatment_naive	female	Healthy	0.01766	0	0.0257127	0.12688	0	0	0	0	0	0.0334182	0	0.207703	0	0	0	0	0	0	0.120352	0.004421	0	0	0	0.0167504	0	0	0.0234594	0	0	0.117528	0	0.0038337	0	0	0	0	0.086229	0	0	0.0309322	0.022107	0	0.0105517	0	0	0
EGAF00002727632	CGPLH472_Preoperative_treatment_naive	female	Healthy	0.01444	0	0.0247647	0.138233	0	0	0	0	0	0.0324923	0	0.223745	0	0	0	0	0	0	0.116905	0.00223897	0	0	0	0.0187772	0	0.00388515	0.0227766	0	0	0.10917	0	0.00232233	0	0	0	0	0.0886142	0	0	0.0305201	0.0230309	0	0.0158642	0	0	0
EGAF00002727633	CGPLH473_Preoperative_treatment_naive	male	Healthy	0.02497	0	0.0237549	0.133979	0	0	0	0	0	0.0465421	0	0.205205	0	0	0	0	0.0025014	0	0.132478	0.00340114	0	0	0	0.0155495	0	0	0.0193222	0	0	0.114696	0	0.000628394	0	0	0	0	0.081616	0	0	0.0389001	0.0240967	0	0.00863664	0	0	0
EGAF00002727634	CGPLH474_Preoperative_treatment_naive	male	Healthy	0.01977	0	0.027435	0.142344	0	0	0	0	0	0.046693	0	0.194211	0	0.00283539	0	0	0	0	0.114297	0	0	0	0	0.0160242	0	0	0.0304053	0	0	0.1247	0	0	0	0	0	0	0.0924219	0	0	0.0284603	0.0262885	0	0	0	0	0
EGAF00002727635	CGPLH475_Preoperative_treatment_naive	female	Healthy	0.02458	0	0.027082	0.164454	0	0	0	0	0	0.0442892	0	0.156144	0	0	0	0	0.00262603	0	0.123723	0.000315654	0	0	0	0.015496	0	0	0.024423	0	0	0.138353	0	0	0	0	0	0	0.092848	0	0	0.0358673	0.0173933	0	0	0	0	0
EGAF00002727636	CGPLH476_Preoperative_treatment_naive	female	Healthy	0.02815	0	0.0239742	0.134475	0	0	0	0.00135291	0	0.0475043	0	0.185043	0	0.00149965	0	0	0.00116415	0	0.12301	0.00129405	0	0	0	0.0241988	0	0	0.0227602	0	0	0.124373	0	0	0	0	0	0	0.0816971	0	0	0.0431167	0.0246883	0	0.0193047	0	0	0
EGAF00002727637	CGPLH477_Preoperative_treatment_naive	female	Healthy	0.01738	0	0.0238544	0.149912	0	0	0	0	0	0.051819	0	0.183035	0	0	0	0	0.00467945	0	0.124644	0.0012396	0	0	0	0.0172743	0	0	0.0232805	0	0	0.11664	0	3.0005346686463e-05	0	0	0	0	0.0871014	0	0	0.0343842	0.0160992	0	0	0	0	0
EGAF00002727638	CGPLH478_Preoperative_treatment_naive	female	Healthy	0.01451	0	0.0235913	0.151003	0	0	0	0	0	0.0471416	0	0.180681	0	0	0	0.0056273	0	0	0.125655	0.00130353	0	0	0	0.0211885	0	0	0.0313094	0	0	0.115913	0	0	0	0	0	0	0.095623	0	0	0.0379232	0.0238284	0	0	0	0	0
EGAF00002727639	CGPLH479_Preoperative_treatment_naive	male	Healthy	0.02122	0	0.0217953	0.16833	0	0	0	0	0	0.0348083	0	0.1672	0	0	0	0.00218626	0.00423681	0	0.124792	0.00108392	0	0	0	0.0206893	0	0	0.0275562	0	0	0.131382	0	0	0	0	0	0	0.0846659	0	0	0.0306827	0.0235909	0	0	0	0	0
EGAF00002727640	CGPLH48_Preoperative_treatment_naive	female	Healthy	0.02792	0	0.0211673	0.183044	0	0	0	0	0	0.01717	0	0.143951	0	0	0	0	0.0012474	0	0.167352	0	0	0	0	0	0	0	0.0166208	0	0	0.0891574	0	0	0.0402138	0	0	0	0.0690976	0	0	0.049905	0.00549027	0	0.00321159	0	0	0
EGAF00002727641	CGPLH480_Preoperative_treatment_naive	female	Healthy	0.02176	0	0.0230561	0.137059	0	0	0	0.00359661	0	0.0420879	0	0.187827	0	0	0	0.00433142	0.000699253	0	0.141609	0.00177984	0	0	0	0.0246741	0	0	0.0197845	0	0	0.114054	0	0	0	0	0	0	0.0868775	0	0	0.0351543	0.0235386	0	0	0	0	0
EGAF00002727642	CGPLH481_Preoperative_treatment_naive	female	Healthy	0.01524	0	0.0222841	0.141181	0	0	0	0	0	0.0466469	0	0.177513	0	0	0	0	0.00360463	0	0.141241	0.00139708	0	0	0	0.0248729	0	0	0.024316	0	0	0.122281	0	0	0	0	0	0	0.0822423	0	0	0.0385506	0.0210385	0	0	0	0	0
EGAF00002727643	CGPLH482_Preoperative_treatment_naive	male	Healthy	0.01936	0	0.0223903	0.143207	0	0	0	0	0	0.0424597	0	0.167697	0	0.000370796	0	0	0.00220991	0	0.119984	0	0	0	0	0.0247292	0	0	0.0260558	0	0	0.133634	0	0	0	0	0	0	0.098394	0	0	0.0412269	0.0221584	0	0.00326211	0	0	0
EGAF00002727644	CGPLH483_Preoperative_treatment_naive	male	Healthy	0.01646	0	0.0254155	0.131536	0	0	0	0	0	0.0505002	0	0.187578	0	0	0	0	0.00479038	0	0.126973	0.0016671	0	0	0	0.0240918	0	0	0.0287293	0	0	0.121533	0	0	0	0	0	0	0.0903675	0	0	0.0281469	0.0235262	0	0	0	0	0
EGAF00002727645	CGPLH484_Preoperative_treatment_naive	male	Healthy	0.01892	0	0.0240682	0.154131	0	0	0	0	0	0.0467648	0	0.185082	0	0.00178091	0	0	0.0023281	0	0.111692	0	0	0	0	0.0144768	0	0	0.0316298	0	0	0.131829	0	0	0	0	0	0	0.0885884	0	0	0.0380129	0.0263682	0	0	0	0	0
EGAF00002727646	CGPLH485_Preoperative_treatment_naive	female	Healthy	0.02424	0	0.0246465	0.154135	0	0	0	0	0	0.0456079	0	0.180685	0	2.6039770733887e-05	0	0	0	0	0.136023	0.00167352	0	0	0	0.0210826	0	0	0.0225036	0	0	0.118561	0	0	0	0	0	0	0.0796394	0	0	0.034554	0.024354	0	0.0127972	0	0	0
EGAF00002727647	CGPLH486_Preoperative_treatment_naive	female	Healthy	0.02077	0	0.0244293	0.155116	0	0	0	0	0	0.0455164	0	0.189698	0	0	0	0	0.00400325	0	0.117549	0	0	0	0	0.0197318	0	0	0.02212	0	0	0.112089	0	0	0.0164964	0	0	0	0.0840581	0	0	0.0387766	0.0220632	0	0.00259466	0	0	0
EGAF00002727648	CGPLH487_Preoperative_treatment_naive	male	Healthy	0.01463	0	0.0210233	0.177081	0	0	0	0	0	0.0547644	0	0.143104	0	0.00316888	0	0.004896	0	0	0.142756	0.000138059	0	0	0	0.0176822	0	0	0.0209093	0	0	0.126341	0	0	0	0	0	0	0.0786124	0	0	0.035167	0.0294391	0	0.00129338	0	0	0
EGAF00002727649	CGPLH488_Preoperative_treatment_naive	female	Healthy	0.01516	0	0.0226778	0.14936	0	0	0	0	0	0.0471554	0	0.163286	0	0	0	0	0.0026844	0	0.125909	0.0027322	0	0	0	0.0168576	0	0	0.0255835	0	0	0.129983	0	0	0	0	0	0	0.0914611	0	0	0.0389964	0.0210508	0	0	0	0	0
EGAF00002727650	CGPLH49_Preoperative_treatment_naive	female	Healthy	0.02318	0	0.0208597	0.167571	0	0	0	0	0	0.0261642	0	0.122592	0	0	0	0	0	0	0.187132	0	0	0	0	0.00203205	0	0	0.0177842	0	0	0.105681	0	0	0.0314487	0	0	0	0.0702968	0	0	0.0435062	0.0102127	0	0	0	0	0
EGAF00002727651	CGPLH490_Preoperative_treatment_naive	female	Healthy	0.02996	0	0.0237747	0.166416	0	0	0	0.00176414	0	0.0458485	0	0.174991	0	0	0	0	0	0	0.128568	0.000972307	0	0	0	0.0213582	0	0	0.0183434	0	0	0.126594	0	0	0	0	0	0	0.0854966	0	0	0.0305918	0.0263268	0	0	0	0	0
EGAF00002727652	CGPLH491_Preoperative_treatment_naive	female	Healthy	0.01509	0	0.0251355	0.151562	0	0	0	0	0	0.0509724	0	0.19067	0	0.00168868	0	0	0	0	0.128754	0.00137047	0	0	0	0.00836689	0	0	0.0229099	0	0	0.126649	0	0	0	0	0	0	0.0959679	0	0	0.0381981	0.025367	0	0	0	0	0
EGAF00002727653	CGPLH492_Preoperative_treatment_naive	female	Healthy	0.02798	0	0.022202	0.144823	0	0	0	0	0	0.0541855	0	0.169776	0	0	0	0	0.000521499	0	0.129852	0.00193965	0	0	0	0.0156182	0	0	0.0263009	0	0	0.128761	0	0	0	0	0	0	0.0891336	0	0	0.0419864	0.0250419	0	0	0	0	0
EGAF00002727654	CGPLH493_Preoperative_treatment_naive	male	Healthy	0.02423	0	0.0305404	0.165597	0	0	0	0	0	0.045873	0	0.166555	0	0	0	0	0.00243267	0	0.1099	0	0	0	0	0.0161878	0	0	0.0273753	0	0	0.134681	0	0	0	0	0	0	0.0860129	0	0	0.033723	0.0242958	0	0	0	0	0
EGAF00002727655	CGPLH494_Preoperative_treatment_naive	female	Healthy	0.01624	0	0.0214715	0.188025	0	0	0	0	0	0.0528664	0	0.150314	0	0	0	0	0.00441345	0	0.128021	0.00196165	0	0	0	0.0187604	0	0	0.0211944	0	0	0.131608	0	0	0	0	0	0	0.0800614	0	0	0.0372271	0.0277775	0	0	0	0	0
EGAF00002727656	CGPLH495_Preoperative_treatment_naive	female	Healthy	0.01475	0	0.0265424	0.17923	0	0	0	0	0	0.0553273	0	0.138184	0	0	0	0	0.00755813	0	0.132325	0.000975145	0	0	0	0.0155471	0	0	0.0243657	0	0	0.138498	0	0	0	0	0	0	0.0823112	0	0	0.0410998	0.0239668	0	0	0	0	0
EGAF00002727657	CGPLH496_Preoperative_treatment_naive	male	Healthy	0.02285	0	0.0267573	0.171225	0	0	0	0	0	0.0497187	0	0.17101	0	0.00026901	0	0	0	0	0.108925	0.000129764	0	0	0	0.0126381	0	0	0.023314	0	0	0.141406	0	0	0	0	0	0	0.0917099	0	0	0.0368239	0.0234173	0	0	0	0	0
EGAF00002727658	CGPLH497_Preoperative_treatment_naive	female	Healthy	0.02279	0	0.0232773	0.164858	0	0	0	0	0	0.0492192	0	0.157202	0	0	0	0	0.000456586	0	0.120125	0	0	0	0	0.0188276	0	0	0.0223974	0	0	0.138853	0	0	0.00258497	0	0	0	0.0987594	0	0	0.0361204	0.0230183	0	2.7705785093425e-05	0	0	0
EGAF00002727659	CGPLH497_Preoperative_treatment_naive	female	Healthy	0.01958	0	0.023276	0.189615	0	0	0	0	0	0.0345723	0	0.214773	0	0	0	0	0	0	0.114604	0.00308281	0	0	0	0.0121314	0	0	0.0181139	0	0	0.10821	0	0.00769055	0	0	0	0	0.0698343	0	0	0.0361651	0.0214469	0	0.0218357	0	0	0
EGAF00002727660	CGPLH498_Preoperative_treatment_naive	female	Healthy	0.01584	0	0.0242136	0.169208	0	0	0	0	0	0.0509375	0	0.147292	0	0	0	0	0	0	0.134556	0	0	0	0	0.0167368	0	0	0.0246682	0	0	0.13804	0	0	0	0	0	0	0.0931184	0	0	0.0374038	0.0285131	0	0	0	0	0
EGAF00002727661	CGPLH499_Preoperative_treatment_naive	female	Healthy	0.01738	0	0.0227455	0.173027	0	0	0	0	0	0.0522736	0	0.147874	0	0.00140117	0	0	0	0	0.124188	0	0	0	0	0.0154148	0	0	0.0190272	0	0	0.139917	0	0	0	0	0	0	0.0977722	0	0	0.0359286	0.0252182	0	0	0	0	0
EGAF00002727662	CGPLH50_Preoperative_treatment_naive	female	Healthy	0.0282	0	0.020566	0.176257	0	0	0	0	0	0.0189519	0	0.16214	0	0	0	0	0	0	0.15842	0	0	0	0	0	0	0.0114074	0.0174432	0.00107392	0	0.0959872	0	0	0.0272361	0	0	0	0.0653589	0	0	0.0471129	0.0110763	0	0	0	0	0
EGAF00002727663	CGPLH500_Preoperative_treatment_naive	female	Healthy	0.02001	0	0.022655	0.186456	0	0	0	0	0	0.0508245	0	0.119296	0	0.000209642	0	0	0.00426321	0	0.13862	0	0	0	0	0.0143927	0	0	0.023914	0	0	0.144086	0	0	0.0105232	0	0	0	0.0805799	0	0	0.0426294	0.0227682	0	0	0	0	0
EGAF00002727664	CGPLH501_Preoperative_treatment_naive	female	Healthy	0.01245	0	0.0204739	0.183461	0	0	0	0	0	0.0595148	0	0.132076	0	0.00103835	0	0	0.00228917	0	0.123992	0	0	0	0	0.0182948	0	0	0.0194411	0	0	0.13143	0	0	0.0101847	0	0	0	0.0986842	0	0	0.0411477	0.0252925	0	0	0	0	0
EGAF00002727665	CGPLH502_Preoperative_treatment_naive	female	Healthy	0.0207	0	0.0210221	0.237517	0	0	0	0	0	0.0467902	0	0.124072	0	0	0	0.00713165	0	0	0.120297	0	0	0	0	0.0111748	0	0	0.0280099	0	0	0.119454	0	0.0031039	0	0	0	0	0.0936766	0	0	0.036957	0.0210385	0	0.00310351	0	0	0
EGAF00002727666	CGPLH503_Preoperative_treatment_naive	male	Healthy	0.01336	0	0.0243976	0.184342	0	0	0	0	0	0.0444553	0	0.16798	0	0	0	0	0.00122442	0	0.111666	0.000277661	0	0	0	0.0145016	0	0	0.0259586	0	0	0.132055	0	0	0	0	0	0	0.088205	0	0	0.040424	0.020983	0	0	0	0	0
EGAF00002727667	CGPLH504_Preoperative_treatment_naive	female	Healthy	0.01422	0	0.0264066	0.177911	0	0	0	0	0	0.0461405	0	0.170335	0	0	0	0	0.00272307	0	0.117686	0.00136446	0	0	0	0.0144155	0	0	0.0241636	0	0	0.127975	0	0	0.0247665	0	0	0	0.0886178	0	0	0.0284928	0.0287468	0	0	0	0	0
EGAF00002727177	CGPLLU13_Post-treatment_Day_28	female	Lung_Cancer	0.04968	0	0.0187109	0.175292	0	0	0	0	0	0.0468277	0	0.1786	0	0.00299487	0	0	0	0	0.148433	0.00107063	0	0	0	0.0182722	0	0	0.0195747	0	0	0.122185	0	0	0	0	0	0	0.069157	0	0	0.035613	0.0223738	0	0.000827483	0	0	0
EGAF00002727178	CGPLLU13_Post-treatment_Day_5	female	Lung_Cancer	0.1465	0	0.0192047	0.153924	0	0	0	0	0	0.0406107	0	0.196627	0	0.00120225	0	0.00032587	0	0	0.155907	0.00316382	0	0	0	0.0141067	0	0	0.0202796	0	0	0.119151	0	0	0	0	0	0	0.0730341	0	0	0.0342353	0.022096	0	0.00901486	0	0	0
EGAF00002727179	CGPLLU13_Post-treatment_Day_91	female	Lung_Cancer	0.1017	0	0.0197379	0.172284	0	0	0	0	0	0.0521441	0	0.173486	0	0	0	0.000397797	0	0	0.158464	0.00165852	0	0	0	0.0138927	0	0	0.0193415	0	0	0.117104	0	0	0	0	0	0	0.0742374	0	0	0.035462	0.0189812	0	0.0113766	0	0	0
EGAF00002727205	CGPLLU13_Pre-treatment_Day_-2	female	Lung_Cancer	0.07116	0	0.0175773	0.187953	0	0	0	0	0	0.0402914	0	0.177006	0	0.00143358	0	0	0.000938468	0	0.153134	0.00350439	0	0	0	0.0147905	0	0	0.0177589	0	0	0.11315	0	0	0	0	0	0	0.06294	0	0	0.0342071	0.0201412	0	0.00888187	0	0	0
EGAF00002727206	CGPLLU14_Post-treatment_Day_0.33	female	Lung_Cancer	0.01833	0	0.0493037	0.213653	0	0	0	0.00630219	0	0.0430647	0	0.0949361	0	0	0	0	0.00111822	0	0.137675	0	0	0	0	0.0119003	0	0	0.0156725	0	0	0.107071	0	0	0	0	0	0	0.140062	0	0	0.038042	0.0218277	0	0	0	0	0
EGAF00002727207	CGPLLU14_Post-treatment_Day_7	female	Lung_Cancer	0.01786	0	0.0545674	0.224564	0	0	0	0.0123813	0	0.0451983	0	0.0838497	0	0	0	0	0.00141664	0	0.129379	0	0	0	0	0.0137932	0	0	0.0120386	0	0	0.107023	0	0	0	0	0	0	0.128841	0	0	0.0395075	0.0211296	0	0	0	0	0
EGAF00002727208	CGPLLU14_Pre-treatment_Day_0	female	Lung_Cancer	0.0286	0	0.0505085	0.219563	0	0	0	0.00772744	0	0.045504	0	0.0820984	0	0	0	0	0	0	0.134173	0	0	0	0	0.01248	0	0	0.0122701	0	0	0.117181	0	0	0	0	0	0	0.131977	0	0	0.0426378	0.02493	0	0	0	0	0
EGAF00002727209	CGPLLU14_Pre-treatment_Day_-16	female	Lung_Cancer	0.03699	0	0.0534704	0.189012	0	0	0	0.0254136	0	0.0469184	0	0.0759497	0	0	0	0	0.000454325	0	0.115769	0.000488202	0	0	0	0.0115285	0	0	0.010143	0	0	0.116697	0	0	0	0	0	0	0.144371	0	0	0.0361331	0.0159624	0	0	0	0	0
EGAF00002727210	CGPLLU14_Pre-treatment_Day_-3	female	Lung_Cancer	0.01537	0	0.0534217	0.244208	0	0	0	0.0120397	0	0.0395297	0	0.0811785	0	0.00267654	0	0	0	0	0.123978	0	0	0	0	0.0143739	0	0	0.0197641	0	0	0.104642	0	0	0	0	0	0	0.126763	0	0	0.0383329	0.0197859	0	0	0	0	0
EGAF00002727211	CGPLLU14_Pre-treatment_Day_-38	female	Lung_Cancer	0.02142	0	0.070019	0.115015	0	0	0	0.0102846	0	0.0245033	0	0.0573889	0	0	0	0	0	0	0.187792	0	0	0	0	0	0	0	0.00675547	0	0	0.0972865	0	0	0	0	0	0	0.184493	0	0	0.0618474	0.00932401	0	0	0	0	0
EGAF00002727212	CGPLLU144_Preoperative_treatment_naive	male	Lung_Cancer	0.03779	0	0.0567286	0.189297	0	0	0	0	0	0.0427719	0	0.10137	0	0	0	0	0	0	0.121693	0	0	0	0	0.0111491	0	0	0.016786	0	0	0.106983	0	0	0	0	0	0	0.14925	0	0	0.043448	0.0224204	0	0	0	0	0
EGAF00002727213	CGPLLU147_Preoperative_treatment_naive	male	Lung_Cancer	0.02283	0	0.0562311	0.188832	0	0	0	0	0	0.0493008	0	0.0489221	0	0	0	0	0	0	0.12846	0	0	0	0	0.00568859	0	0	0.0249363	0	0	0.123107	0	0	0	0	0	0	0.136792	0	0	0.0463632	0.0157689	0	0	0	0	0
EGAF00002727214	CGPLLU161_Preoperative_treatment_naive	female	Lung_Cancer	0.01674	0	0.0527179	0.236104	0	0	0	0.000370768	0	0.0322174	0	0.0866304	0	0.000136699	0	0	0.00107233	0	0.107945	0	0	0	0	0.0108451	0	0	0.0210129	0	0	0.108456	0	0	0	0	0	0	0.158144	0	0	0.0412955	0.0179065	0	0	0	0	0
EGAF00002727215	CGPLLU162_Preoperative_treatment_naive	male	Lung_Cancer	0.02915	0	0.0632526	0.153564	0	0	0	0	0	0.0344602	0	0.116202	0	0.00155182	0	0	0	0	0.143907	0	0	0	0	0.0138824	0	0	0.00335368	0	0	0.0985735	0	0	0	0	0	0	0.182438	0	0	0.0381742	0.0145926	0	0	0	0	0
EGAF00002727216	CGPLLU163_Preoperative_treatment_naive	male	Lung_Cancer	0.1238	0	0.0597122	0.175562	0	0	0	0.00170354	0	0.0364981	0	0.100294	0	0	0	0	0.00202749	0	0.125747	0	0	0	0	0.0161771	0	0	0.0320233	0	0	0.112201	0	0	0	0	0	0	0.157499	0	0	0.042034	0.019883	0	0	0	0	0
EGAF00002727217	CGPLLU165_Preoperative_treatment_naive	female	Lung_Cancer	0.02268	0	0.0584826	0.198693	0	0	0	0	0	0.0384253	0	0.0793917	0	0.00140807	0	0	0	0	0.136251	0.00284211	0	0	0	0.0036582	0	0	0.0240977	0	0	0.110729	0	0	0	0	0	0	0.155904	0	0	0.0366142	0.0203993	0	0	0	0	0
EGAF00002727218	CGPLLU168_Preoperative_treatment_naive	female	Lung_Cancer	0.01778	0	0.059773	0.207385	0	0	0	0	0	0.0443783	0	0.0807119	0	0	0	0	0	0	0.123982	0	0	0	0	0.0115074	0	0	0.0134222	0	0	0.110465	0	0	0	0	0	0	0.156375	0	0	0.0423276	0.0224028	0	0	0	0	0
EGAF00002727219	CGPLLU169_Preoperative_treatment_naive	male	Lung_Cancer	0.01956	0	0.054778	0.180173	0	0	0	0.00220622	0	0.0432757	0	0.0792764	0	3.12845789657174e-05	0	0	0	0	0.139354	0	0	0	0	0.0129839	0	0	0.0306561	0	0	0.109214	0	0	0	0	0	0	0.161473	0	0	0.0355503	0.0198362	0	0	0	0	0
EGAF00002727220	CGPLLU175_Preoperative_treatment_naive	male	Lung_Cancer	0.07963	0	0.052974	0.186472	0	0	0	0.00632621	0	0.0400402	0	0.077338	0	0	0	0	0	0	0.149217	0.00138142	0	0	0	0.0152718	0	0	0.0200482	0	0	0.102315	0	0	0	0	0	0	0.138911	0	0	0.0394543	0.0195043	0	0	0	0	0
EGAF00002727221	CGPLLU176_Preoperative_treatment_naive	male	Lung_Cancer	0.02382	0	0.0525108	0.166611	0	0	0	0.00842096	0	0.0423681	0	0.0866282	0	0.00101961	0	0	0.00223762	0	0.150764	0	0	0	0	0.0121207	0	0	0.0165169	0	0	0.107739	0	0	0	0	0	0	0.139464	0	0	0.0418572	0.0191544	0	0	0	0	0
EGAF00002727222	CGPLLU177_Preoperative_treatment_naive	male	Lung_Cancer	0.02791	0	0.0557605	0.184285	0	0	0	0	0	0.0344513	0	0.0868926	0	0	0	0	0	0	0.136116	0	0	0	0	0.0102317	0	0	0.0100096	0	0	0.105241	0	0	0.0486977	0	0	0	0.14121	0	0	0.0379303	0.0277357	0	0	0	0	0
EGAF00002727223	CGPLLU180_Preoperative_treatment_naive	male	Lung_Cancer	0.02632	0	0.0636916	0.185693	0	0	0	0.00116736	0	0.0408552	0	0.102166	0	0	0	0	0	0	0.160148	0	0	0	0	0.0144616	0	0	0.0198837	0	0	0.0912749	0	0	0	0	0	0	0.117542	0	0	0.041324	0.0208618	0	0	0	0	0
EGAF00002727224	CGPLLU198_Preoperative_treatment_naive	female	Lung_Cancer	0.02587	0	0.0523112	0.156624	0	0	0	0.00258142	0	0.0348207	0	0.104757	0	0	0	0	0	0	0.126249	0.00150765	0	0	0	0.0200405	0	0	0.0227145	0	0	0.109115	0	0	0	0	0	0	0.156381	0	0	0.0465592	0.0123494	0	0	0	0	0
EGAF00002727225	CGPLLU202_Preoperative_treatment_naive	male	Lung_Cancer	0.01986	0	0.0610664	0.180056	0	0	0	0	0	0.0428502	0	0.0901284	0	0	0	0	0	0	0.0975399	0	0	0	0	0.0115086	0	0	0.0207843	0	0	0.14533	0	0	0.00360498	0	0	0	0.169058	0	0	0.0329275	0.0237897	0	0	0	0	0
EGAF00002727226	CGPLLU203_Preoperative_treatment_naive	male	Lung_Cancer	0.02977	0	0.0613294	0.192761	0	0	0	0	0	0.0375401	0	0.0689673	0	0	0	0	0	0	0.118513	0.00135004	0	0	0	0.0179483	0	0	0.0291436	0	0	0.118404	0	0	0	0	0	0	0.167504	0	0	0.0369396	0.0203279	0	0	0	0	0
EGAF00002727227	CGPLLU205_Preoperative_treatment_naive	male	Lung_Cancer	0.02354	0	0.0612027	0.136109	0	0	0	0.00399564	0	0.0414324	0	0.116732	0	0	0	0	0	0	0.123649	0.000269681	0	0	0	0.0164221	0	0	0.0259375	0	0	0.118278	0	0	0	0	0	0	0.169989	0	0	0.0411726	0.0153507	0	0	0	0	0
EGAF00002727228	CGPLLU206_Preoperative_treatment_naive	male	Lung_Cancer	0.2483	0	0.0626909	0.197512	0	0	0	0	0	0.0392112	0	0.0669043	0	0	0	0	0	0	0.138463	0.00123188	0	0	0	0.0231307	0	0	0.0208273	0	0	0.101345	0	0	0	0	0	0	0.155001	0	0	0.0348567	0.0206803	0	0	0	0	0
EGAF00002727229	CGPLLU207_Preoperative_treatment_naive	female	Lung_Cancer	0.02628	0	0.0620874	0.158461	0	0	0	0.00459733	0	0.0398711	0	0.0954244	0	0	0	0	0	0	0.130064	0.00142149	0	0	0	0.0136182	0	0	0.0140949	0	0	0.108281	0	0	0	0	0	0	0.167138	0	0	0.0383864	0.0171778	0	0	0	0	0
EGAF00002727255	CGPLLU208_Preoperative_treatment_naive	female	Lung_Cancer	0.03241	0	0.0631717	0.188392	0	0	0	0	0	0.040001	0	0.0813253	0	0	0	0	0	0	0.120816	0.0017178	0	0	0	0.0121847	0	0	0.0189446	0	0	0.112953	0	0	0	0	0	0	0.155313	0	0	0.0380083	0.0185949	0	0	0	0	0
EGAF00002727256	CGPLLU209_Preoperative_treatment_naive	male	Lung_Cancer	0.1346	0	0.0523979	0.170345	0	0	0	0.00835024	0	0.0364239	0	0.100519	0	0	0	0	0	0	0.121491	0.00275377	0	0	0	0.01616	0	0	0.0225849	0	0	0.112053	0	0	0	0	0	0	0.158908	0	0	0.0372818	0.0182365	0	0	0	0	0
EGAF00002727257	CGPLLU244_Post-treatment_Day_6	female	Lung_Cancer	0.09168	0	0.0579243	0.255036	0	0	0	0	0	0.0376507	0	0.112089	0	0	0	0	0.0036097	0	0.0915927	0.00135917	0	0	0	0.0122405	0	0	0.0122706	0	0	0.0983684	0	0	0	0	0	0	0.138654	0	0	0.0303491	0.0193402	0	0.00471624	0	0	0
EGAF00002727258	CGPLLU244_Post-treatment_Day_62	female	Lung_Cancer	0.1712	0	0.0574043	0.256481	0	0	0	0.00888467	0	0.035931	0	0.107192	0	0.000540713	0	0	0	0	0.0904327	0.00193302	0	0	0	0.0135692	0	0	0.0184439	0	0	0.0930881	0	0.00456747	0	0	0	0	0.134497	0	0	0.0351341	0.0177549	0	0	0	0	0
EGAF00002727259	CGPLLU244_Pre-treatment_Day_-1	female	Lung_Cancer	0.0864	0	0.0567843	0.222412	0	0	0	0	0	0.0321932	0	0.139126	0	0	0	0	0	0	0.0967013	0.00071059	0	0	0	0.00342744	0	0	0.0176355	0	0	0.0902039	0	0.00868479	0	0	0	0	0.138596	0	0	0.0373545	0.0185412	0	0.0131531	0	0	0
EGAF00002727260	CGPLLU244_Pre-treatment_Day_-7	female	Lung_Cancer	0.08982	0	0.055211	0.233707	0	0	0	0.00254852	0	0.0341408	0	0.118659	0	0	0	0	0.000810278	0	0.0987877	0.00177421	0	0	0	0.00953259	0	0	0.0166025	0	0	0.0987496	0	0.00853559	0	0	0	0	0.133514	0	0	0.0331626	0.0211075	0	0.00720964	0	0	0
EGAF00002727261	CGPLLU245_Post-treatment_Day_21	male	Lung_Cancer	0.1516	0	0.0544618	0.250285	0	0	0	0.00329942	0	0.0379642	0	0.0917154	0	0.000259408	0	0	0.000571649	0	0.100236	0	0	0	0	0.0099098	0	0	0.0198427	0	0	0.104017	0	0	0	0	0	0	0.15551	0	0	0.0334341	0.0203028	0	0	0	0	0
EGAF00002727262	CGPLLU245_Post-treatment_Day_7	male	Lung_Cancer	0.0864	0	0.0621204	0.229103	0	0	0	0	0	0.0395994	0	0.0923959	0	0	0	0	0	0	0.0965802	0.00100956	0	0	0	0.0108201	0	0	0.0252622	0	0	0.112555	0	0	0	0	0	0	0.145745	0	0	0.0355404	0.0208622	0	0	0	0	0
EGAF00002727263	CGPLLU245_Pre-treatment_Day_0	male	Lung_Cancer	0.1642	0	0.0606721	0.229945	0	0	0	0.00063807	0	0.0410029	0	0.102105	0	0	0	0	0.000644531	0	0.0995308	0.00149271	0	0	0	0.00921019	0	0	0.0228466	0	0	0.108888	0	0	0	0	0	0	0.15538	0	0	0.0374909	0.020142	0	0	0	0	0
EGAF00002727264	CGPLLU245_Pre-treatment_Day_-32	male	Lung_Cancer	0.09716	0	0.0638824	0.236169	0	0	0	0.00254288	0	0.0443006	0	0.0920225	0	0	0	0	0	0	0.107345	0.00035421	0	0	0	0.0131972	0	0	0.0219934	0	0	0.104164	0	0	0	0	0	0	0.130691	0	0	0.0398924	0.0175098	0	0	0	0	0
EGAF00002727265	CGPLLU246_Post-treatment_Day_42	female	Lung_Cancer	0.05132	0	0.0581094	0.173495	0	0	0	0.00453588	0	0.0421696	0	0.124058	0	0	0	0	0.00143118	0	0.101421	0.00146844	0	0	0	0.0147747	0	0	0.020312	0	0	0.100875	0	0.00535959	0	0	0	0	0.150437	0	0	0.0370837	0.019227	0	0	0	0	0
EGAF00002727266	CGPLLU246_Post-treatment_Day_9	female	Lung_Cancer	0.02159	0	0.0625444	0.162811	0	0	0	0	0	0.0350149	0	0.132414	0	0	0	0	0.00377764	0	0.117369	0.0018208	0	0	0	0.0162061	0	0	0.0272947	0	0	0.0964393	0	0.00355828	0	0	0	0	0.152472	0	0	0.0402245	0.0228682	0	0	0	0	0
EGAF00002727267	CGPLLU246_Pre-treatment_Day_0	female	Lung_Cancer	0.08415	0	0.0614096	0.173998	0	0	0	0	0	0.0372711	0	0.103157	0	0	0	0	0	0	0.113298	0.00162252	0	0	0	0.0160206	0	0	0.0339346	0	0	0.108612	0	0	0	0	0	0	0.163695	0	0	0.0363315	0.01862	0	0	0	0	0
EGAF00002727268	CGPLLU246_Pre-treatment_Day_-21	female	Lung_Cancer	0.02049	0	0.0550088	0.201576	0	0	0	0	0	0.0334992	0	0.126659	0	0	0	0	0	0	0.096726	0.00256823	0	0	0	0.0142145	0	0	0.0153993	0	0	0.0969299	0	0.00359596	0.00603657	0	0	0	0.152689	0	0	0.0333898	0.0174242	0	0	0	0	0
EGAF00002727269	CGPLLU264_Post-treatment_Day_27	male	Lung_Cancer	0.02182	0	0.0168	0.207179	0	0	0	0	0	0.0368586	0	0.165302	0	0	0	0	0.00422521	0	0.119555	0.00412022	0	0	0	0.0134205	0	0	0.0158492	0	0	0.120231	0	0	0	0	0	0	0.076034	0	0	0.0329306	0.0212389	0	0.0127958	0	0	0
EGAF00002727270	CGPLLU264_Post-treatment_Day_6	male	Lung_Cancer	0.0204	0	0.0166009	0.178644	0	0	0	0	0	0.0412018	0	0.180159	0	0	0	0	0	0	0.13401	0.00245338	0	0	0	0.0229974	0	0	0.0162056	0	0	0.113894	0	0	0	0	0	0	0.0827885	0	0	0.0315343	0.0181154	0	0.0140915	0	0	0
EGAF00002727271	CGPLLU264_Post-treatment_Day_69	male	Lung_Cancer	0.01985	0	0.0190387	0.208801	0	0	0	0	0	0.0400474	0	0.17285	0	0	0	0	0.0061226	0	0.138267	0.00307877	0	0	0	0.0192321	0	0	0.0193258	0	0	0.116173	0	0	0	0	0	0	0.066509	0	0	0.0328815	0.023166	0	0	0	0	0
EGAF00002727272	CGPLLU264_Pre-treatment_Day_-1	male	Lung_Cancer	0.01795	0	0.0218798	0.222446	0	0	0	0	0	0.0317053	0	0.172666	0	0	0	0	0	0	0.117478	0.00177466	0	0	0	0.0160685	0	0	0.0247946	0	0	0.12576	0	0	0	0	0	0	0.0825757	0	0.00126928	0.0361895	0.0184538	0	0.00382672	0	0	0
EGAF00002727273	CGPLLU265_Post-treatment_Day_3	female	Lung_Cancer	0.01848	0	0.020019	0.195344	0	0	0	0	0	0.040807	0	0.128424	0	0	0	0	0	0	0.107227	0	0	0	0	0.0167795	0	0	0.0182419	0	0	0.144422	0	0	0.00528371	0	0	0	0.0817476	0	0	0.0319073	0.0266967	0	0	0	0	0
EGAF00002727274	CGPLLU265_Post-treatment_Day_7	female	Lung_Cancer	0.01756	0	0.0211804	0.208614	0	0	0	0	0	0.0405714	0	0.138805	0	0	0	0	0.00283914	0	0.11085	0	0	0	0	0.0164574	0	0	0.0228152	0	0	0.125788	0	0	0	0	0	0	0.0653964	0	0	0.0269437	0.0200403	0	0	0	0	0
EGAF00002727275	CGPLLU265_Post-treatment_Day_84	female	Lung_Cancer	0.01906	0	0.0162921	0.19553	0	0	0	0	0	0.047479	0	0.128243	0	0	0	0	0	0	0.0900662	0	0	0	0	0.0153565	0	0	0.0294434	0	0	0.14557	0	0	0	0	0	0	0.0904447	0	0	0.0263682	0.0192291	0	0	0	0	0
EGAF00002727276	CGPLLU265_Pre-treatment_Day_0	female	Lung_Cancer	0.01738	0	0.0199241	0.1955	0	0	0	0	0	0.0439733	0	0.124687	0	0	0	0	0	0	0.128841	0	0	0	0	0.0145445	0	0	0.0160503	0	0	0.131225	0	0	0.0125152	0	0	0	0.0718624	0	0	0.0301809	0.0243005	0	0	0	0	0
EGAF00002727277	CGPLLU266_Post-treatment_Day_16	male	Lung_Cancer	0.01623	0	0.0178195	0.211061	0	0	0	0	0	0.0487983	0	0.161865	0	0	0	0.0065887	0.00188758	0	0.128513	0.000569459	0	0	0	0.0171256	0	0	0.0126334	0	0	0.108248	0	0	0.00474559	0	0	0	0.0735147	0	0	0.0364556	0.0209127	0	0	0	0	0
EGAF00002727278	CGPLLU266_Post-treatment_Day_328	male	Lung_Cancer	0.01937	0	0.0174199	0.201637	0	0	0	0.00307673	0	0.0395191	0	0.17361	0	0	0	0	0.00133258	0	0.13861	0.00410733	0	0	0	0.0177668	0	0	0.0152256	0	0	0.119826	0	0.00335797	0	0	0	0	0.0674275	0	0	0.0336284	0.0244544	0	0.00940033	0	0	0
EGAF00002727279	CGPLLU266_Post-treatment_Day_83	male	Lung_Cancer	0.0184	0	0.0176067	0.201124	0	0	0	0	0	0.0447187	0	0.167725	0	0	0	0	0	0	0.14809	0.00342019	0	0	0	0.0152059	0	0	0.019516	0	0	0.11825	0	0	0	0	0	0	0.0705201	0	0	0.0299951	0.0192289	0	0.0172588	0	0	0
EGAF00002727305	CGPLLU266_Pre-treatment_Day_0	male	Lung_Cancer	0.02022	0	0.0216293	0.196192	0	0	0	0	0	0.0391659	0	0.169326	0	0	0	0	0.00575488	0	0.141671	0.0015223	0	0	0	0.0159723	0	0	0.0102333	0	0	0.118049	0	0	0.0161252	0	0	0	0.0670298	0	0	0.0346279	0.0248049	0	0	0	0	0
EGAF00002727306	CGPLLU267_Post-treatment_Day_34	female	Lung_Cancer	0.01852	0	0.0345768	0.059833	0.104163	0	0	0	0	0.0165891	0	0.259976	0	0	0	0	0	0	0.0679931	0.00223531	0	0	0	0.00448437	0	0.0868605	0.0186523	0	0	0.0839229	0	0.0464884	0	0	0	0	0.0832936	0	0	0.0236336	0.0119649	0	0.0298835	0	0	0
EGAF00002727307	CGPLLU267_Post-treatment_Day_90	female	Lung_Cancer	0.02021	0	0.0205194	0.133782	0.0740631	0	0	0	0	0.0174038	0	0.213052	0	0	0	0	0	0	0.0966461	0.00514317	0	0	0	0.00682896	0	0.0684183	0.0115191	0.0174816	0	0.0630179	0	0.0244138	0	0	0	0	0.0751267	0	0	0.0250267	0.0116902	0	0.0390872	0	0	0
EGAF00002727308	CGPLLU267_Pre-treatment_Day_-1	female	Lung_Cancer	0.02247	0	0.0198204	0.0801747	0.0942547	0	0	0	0	0.0146	0	0.247144	0	0	0	0	0	0	0.0966399	0.00361447	0	0	0	0.00974369	0	0.0643207	0.0168158	0.00239121	0	0.0495923	0	0.0351287	0	0	0	0	0.0763446	0	0	0.0272651	0.0147199	0	0.0538389	0	0	0
EGAF00002727309	CGPLLU269_Post-treatment_Day_28	female	Lung_Cancer	0.02963	0	0.0176454	0.128128	0	0	0	0	0	0.0302014	0	0.229809	0	0	0	0	0	0	0.13034	0.00131886	0	0	0	0.00837751	0	0.00383558	0.0156941	0.00355851	0	0.0900134	0	0.0209529	0	0	0	0	0.0819928	0	0	0.0266017	0.0151188	0	0.0750864	0	0	0
EGAF00002727310	CGPLLU269_Post-treatment_Day_9	female	Lung_Cancer	0.02464	0	0.0199664	0.0288248	0.116641	0	0	0	0	0.01712	0	0.239305	0	0	0	0	0	0	0.106321	0.00437964	0	0	0	0.0142998	0	0.0736168	0.0238302	0	0	0.0392711	0	0.0386343	0	0	0	0	0.0815138	0	0	0.0225494	0.00644772	0	0.0619669	0	0	0
EGAF00002727311	CGPLLU269_Pre-treatment_Day_0	female	Lung_Cancer	0.02717	0	0.0206713	0.0692784	0.0729414	0	0	0	0	0.0174427	0	0.244473	0	0	0	0	0	0	0.108864	0.00539701	0	0	0	0.0114456	0	0.0679628	0.0280109	0.00185716	0	0.0569884	0	0.0163736	0	0	0	0	0.0793586	0	0	0.0253187	0.015012	0	0.0500288	0	0	0
EGAF00002727312	CGPLLU271_Post-treatment_Day_104	male	Lung_Cancer	0.01836	0	0.0197441	0.147858	0	0	0	0	0	0.0347546	0	0.188137	0	0	0	0	0.000106626	0	0.152194	0.00265103	0	0	0	0.0148878	0	0	0.020648	0	0	0.11767	0	0	0.0238567	0	0	0	0.0707663	0	0	0.0319403	0.028032	0	0.0113757	0	0	0
EGAF00002727313	CGPLLU271_Post-treatment_Day_20	male	Lung_Cancer	0.01672	0	0.0170866	0.147823	0	0	0	0	0	0.0386516	0	0.174599	0	0	0	0	0.00165799	0	0.174225	0.00258703	0	0	0	0.0203209	0	0	0.0129947	0	0	0.108293	0	0	0	0	0	0	0.0854196	0	0	0.0268708	0.0178577	0	0.0122024	0	0	0
EGAF00002727314	CGPLLU271_Post-treatment_Day_259	male	Lung_Cancer	0.02305	0	0.0196217	0.169289	0	0	0	0	0	0.0378095	0	0.18822	0	0.000517593	0	0	0.00850749	0	0.157244	0.00101276	0	0	0	0.0176506	0	0	0.0150592	0	0	0.117322	0	0.00510207	0.00154677	0	0	0	0.073379	0	0	0.0321198	0.0226454	0	0.000813183	0	0	0
EGAF00002727315	CGPLLU271_Post-treatment_Day_6	male	Lung_Cancer	0.0255	0	0.016529	0.12666	0.00484641	0	0	0	0	0.0176431	0	0.271532	0	0	0	0	0	0	0.121558	0.00213731	0	0	0	0.00956717	0	0.054766	0.0133115	0.00752087	0	0.0696053	0	0.0237339	0	0	0	0	0.0757508	0	0	0.026734	0.0164094	0	0.0393408	0	0	0
EGAF00002727316	CGPLLU271_Pre-treatment_Day_0	male	Lung_Cancer	0.07374	0	0.0197807	0.0956979	0.107263	0	0	0	0	0.0109018	0	0.232287	0	0	0	0	0	0	0.0982582	0.00381666	0	0	0	0.00429218	0	0.0745707	0.0167319	0	0	0.0433761	0	0.037921	0	0	0	0	0.0758696	0	0	0.0265065	0.0100989	0	0.0650659	0	0	0
EGAF00002727317	CGPLLU43_Post-treatment_Day_27	female	Lung_Cancer	0.01903	0	0.0207579	0.149977	0	0	0	0	0	0.0479418	0	0.16547	0	0	0	0	0.00269967	0	0.114661	0	0	0	0	0.0157761	0	0	0.0122807	0	0	0.134388	0	0	0	0	0	0	0.074751	0	0	0.0340362	0.020987	0	0	0	0	0
EGAF00002727318	CGPLLU43_Post-treatment_Day_6	female	Lung_Cancer	0.02593	0	0.0194268	0.220968	0	0	0	0	0	0.0423896	0	0.177355	0	0	0	0	0.0049269	0	0.0950403	0	0	0	0	0.0119581	0	0.00446223	0.00880669	0	0	0.108763	0	0.00386618	0	0	0	0	0.0608645	0	0	0.0345704	0.0176924	0	0	0	0	0
EGAF00002727319	CGPLLU43_Post-treatment_Day_83	female	Lung_Cancer	0.0217	0	0.0208068	0.15994	0	0	0	0	0	0.0494094	0	0.10698	0	0	0	0	0.00102127	0	0.125005	0.000266071	0	0	0	0.0214693	0	0	0.0159105	0	0	0.137903	0	0	0	0	0	0	0.0866982	0	0	0.0337349	0.0184328	0	0	0	0	0
EGAF00002727320	CGPLLU43_Pre-treatment_Day_-1	female	Lung_Cancer	0.0221	0	0.0220359	0.167269	0	0	0	0	0	0.0490873	0	0.105727	0	0	0	0	0	0	0.113711	0	0	0	0	0.0218206	0	0	0.0126678	0	0	0.139852	0	0	0.0120796	0	0	0	0.0729279	0	0	0.032405	0.0187169	0	0	0	0	0
EGAF00002727321	CGPLLU86_Post-treatment_Day_0.5	male	Lung_Cancer	0.02927	0	0.0564026	0.167594	0	0	0	0	0	0.0526447	0	0.0838806	0	0	0	0	0	0	0.143048	0	0	0	0	0.017422	0	0	0.0253621	0	0	0.118446	0	0	0	0	0	0	0.149252	0	0	0.0431541	0.0294249	0	0	0	0	0
EGAF00002727322	CGPLLU86_Post-treatment_Day_17	male	Lung_Cancer	0.02144	0	0.0564284	0.168596	0	0	0	0.00149346	0	0.0532386	0	0.0878073	0	0	0	0	0	0	0.131824	0	0	0	0	0.0140733	0	0	0.0166002	0	0	0.120998	0	0	0	0	0	0	0.156427	0	0	0.047067	0.0247801	0	0	0	0	0
EGAF00002727323	CGPLLU86_Post-treatment_Day_7	male	Lung_Cancer	0.02223	0	0.0549607	0.160876	0	0	0	0.00906853	0	0.0462434	0	0.0790148	0	0	0	0	0	0	0.146181	0	0	0	0	0.0177169	0	0	0.0171009	0	0	0.126522	0	0	0	0	0	0	0.141567	0	0	0.0418306	0.0263924	0	0	0	0	0
EGAF00002727324	CGPLLU86_Pre-treatment_Day_0	male	Lung_Cancer	0.02183	0	0.0505433	0.160445	0	0	0	0.00760894	0	0.0382184	0	0.124003	0	0.000312342	0	0	0.00399383	0	0.148959	0.000105115	0	0	0	0.0125923	0	0	0.0233735	0	0	0.101066	0	0	0	0	0	0	0.143729	0	0	0.0397875	0.0217236	0	0	0	0	0
EGAF00002727325	CGPLLU88_Post-treatment_Day_297	male	Lung_Cancer	0.03026	0	0.0522665	0.169524	0	0	0	0.0159306	0	0.036713	0	0.125634	0	0	0	0	0.00332756	0	0.13401	0.00143145	0	0	0	0.00987931	0	0	0.0154966	0	0	0.100042	0	0	0	0	0	0	0.135374	0	0	0.0383655	0.018995	0	0	0	0	0
EGAF00002727326	CGPLLU88_Post-treatment_Day_7	male	Lung_Cancer	0.02365	0	0.0546358	0.181077	0	0	0	0.00574483	0	0.0374521	0	0.115389	0	0	0	0	0.000757479	0	0.129565	6.52655627126261e-06	0	0	0	0.0113914	0	0	0.0116855	0	0	0.106304	0	0	0	0	0	0	0.142143	0	0	0.0407436	0.0157193	0	0	0	0	0
EGAF00002727327	CGPLLU88_Pre-treatment_Day_0	male	Lung_Cancer	0.1828	0	0.0531712	0.189167	0	0	0	0	0	0.0456848	0	0.0995466	0	0	0	0	0	0	0.123954	7.15371949437934e-05	0	0	0	0.00872106	0	0	0.023349	0	0	0.120375	0	0	0	0	0	0	0.155775	0	0	0.0327223	0.0214189	0	0	0	0	0
EGAF00002727328	CGPLLU89_Post-treatment_Day_22	female	Lung_Cancer	0.02923	0	0.0471707	0.21202	0	0	0	0.0163081	0	0.0417387	0	0.0877366	0	0	0	0	0	0	0.0975106	0	0	0	0	0.00487975	0	0	0.0202438	0	0	0.121627	0	0	0	0	0	0	0.161406	0	0	0.0462941	0.0129044	0	0	0	0	0
EGAF00002727329	CGPLLU89_Post-treatment_Day_7	female	Lung_Cancer	0.01759	0	0.0577004	0.16609	0	0	0	0.00518353	0	0.0427991	0	0.10098	0	0	0	0	0	0	0.134302	0.00046132	0	0	0	0.0144862	0	0	0.0260778	0	0	0.11281	0	0	0	0	0	0	0.147769	0	0	0.0423899	0.0253228	0	0	0	0	0
EGAF00002727405	CGPLLU89_Pre-treatment_Day_0	female	Lung_Cancer	0.01678	0	0.0588943	0.192905	0	0	0	0	0	0.0430591	0	0.081275	0	0.00131595	0	0	0	0	0.119568	0.000131353	0	0	0	0.0147562	0	0	0.0221184	0	0	0.112909	0	0	0	0	0	0	0.157532	0	0	0.0421035	0.0213898	0	0	0	0	0
EGAF00002727406	CGPLOV11_Preoperative_treatment_naive	female	Ovarian_Cancer	0.03361	0	0.0581433	0.127621	0	0	0	0	0	0.042868	0	0.114276	0	0.000586287	0	0	0	0	0.148965	0.0035853	0	0	0	0.0169884	0	0	0.0226127	0	0	0.106692	0	0	0	0	0	0	0.15508	0	0	0.0468331	0.0198552	0	0	0	0	0
EGAF00002727408	CGPLOV13_Preoperative_treatment_naive	female	Ovarian_Cancer	0.02226	0	0.0577801	0.163212	0	0	0	0	0	0.0366907	0	0.0973494	0	0.000144411	0	0	0.00285635	0	0.151567	0	0	0	0	0.00970568	0	0	0.0198467	0	0	0.106141	0	0	0	0	0	0	0.165295	0	0	0.040516	0.0225607	0	0	0	0	0
EGAF00002727409	CGPLOV15_Preoperative_treatment_naive	female	Ovarian_Cancer	0.08324	0	0.0526001	0.176804	0	0	0	0.00239103	0	0.0349027	0	0.089014	0	0	0	0	0	0	0.123105	0	0	0	0	0.0111582	0	0	0.0256548	0	0	0.116725	0	0	0.0250565	0	0	0	0.159086	0	0	0.0439393	0.028973	0	0	0	0	0
EGAF00002727410	CGPLOV16_Preoperative_treatment_naive	female	Ovarian_Cancer	0.03262	0	0.056369	0.162756	0	0	0	0	0	0.039884	0	0.109712	0	0	0	0	0	0	0.14002	0.000374074	0	0	0	0.00473611	0	0	0.0251631	0	0	0.104294	0	0	0	0	0	0	0.173281	0	0	0.0376812	0.0175989	0	0	0	0	0
EGAF00002727411	CGPLOV19_Preoperative_treatment_naive	female	Ovarian_Cancer	0.2404	0	0.0549146	0.18643	0	0	0	0	0	0.0418974	0	0.104095	0	0	0	0	0	0	0.112772	0	0	0	0	0.0071438	0	0	0.0319102	0	0	0.117778	0	0	0	0	0	0	0.170287	0	0	0.0418522	0.0187477	0	0	0	0	0
EGAF00002727412	CGPLOV20_Preoperative_treatment_naive	female	Ovarian_Cancer	0.02554	0	0.0512114	0.161008	0	0	0	0.00366058	0	0.0394687	0	0.109102	0	0	0	0	0.000754386	0	0.150954	0	0	0	0	0.00974777	0	0	0.0262778	0	0	0.101361	0	0	0	0	0	0	0.151477	0	0	0.0461153	0.0193219	0	0	0	0	0
EGAF00002727413	CGPLOV21_Preoperative_treatment_naive	male	Ovarian_Cancer	0.03328	0	0.0547097	0.19587	0	0	0	0.00391036	0	0.0319878	0	0.104618	0	0.000869631	0	0	0	0	0.110301	0	0	0	0	0.0109161	0	0	0.0393514	0	0	0.106846	0	0	0	0	0	0	0.169863	0	0	0.0394508	0.0190676	0	0	0	0	0
EGAF00002727414	CGPLOV22_Preoperative_treatment_naive	female	Ovarian_Cancer	0.02014	0	0.05935	0.148423	0	0	0	0.00249567	0	0.0396769	0	0.103674	0	0	0	0	0	0	0.134137	0.00064049	0	0	0	0.0124947	0	0	0.0278063	0	0	0.117196	0	0	0	0	0	0	0.160852	0	0	0.0401243	0.0195647	0	0	0	0	0
EGAF00002727415	CGPLOV23_Preoperative_treatment_naive	female	Ovarian_Cancer	0.02725	0	0.056561	0.147008	0	0	0	0.00300069	0	0.0388698	0	0.107883	0	0	0	0	0.000726245	0	0.130296	0.0013584	0	0	0	0.0115182	0	0	0.0142466	0	0	0.113852	0	0	0	0	0	0	0.17158	0	0	0.0389239	0.0200961	0	0	0	0	0
EGAF00002727416	CGPLOV24_Preoperative_treatment_naive	female	Ovarian_Cancer	0.02893	0	0.0595113	0.174455	0	0	0	0.00774958	0	0.0503189	0	0.0661277	0	0	0	0	0	0	0.133024	0.00113426	0	0	0	0.0177486	0	0	0.0194232	0	0	0.112594	0	0	0	0	0	0	0.160702	0	0	0.0381115	0.0205864	0	0	0	0	0
EGAF00002727417	CGPLOV25_Preoperative_treatment_naive	female	Ovarian_Cancer	0.02428	0	0.0535408	0.163901	0	0	0	0.00384423	0	0.0434017	0	0.0808053	0	0	0	0	0	0	0.136298	0.000386543	0	0	0	0.0121134	0	0	0.01337	0	0	0.109003	0	0	0	0	0	0	0.163766	0	0	0.0450359	0.0224439	0	0	0	0	0
EGAF00002727418	CGPLOV26_Preoperative_treatment_naive	female	Ovarian_Cancer	0.02749	0	0.0631688	0.148352	0	0	0	0	0	0.0481944	0	0.072481	0	0	0	0	0	0	0.138687	0.000778903	0	0	0	0.0136048	0	0	0.0230604	0	0	0.121658	0	0	0	0	0	0	0.163534	0	0	0.0391364	0.0266872	0	0	0	0	0
EGAF00002727419	CGPLOV28_Preoperative_treatment_naive	female	Ovarian_Cancer	0.02391	0	0.0557261	0.159892	0	0	0	0.00648116	0	0.0386953	0	0.149647	0	0	0	0	0	0	0.104471	0.00343169	0	0	0	0.00876629	0	0.0132109	0.0129427	0	0	0.104692	0	0.014623	0	0	0	0	0.134904	0	0	0.0337355	0.0213185	0	0.00865165	0	0	0
EGAF00002727420	CGPLOV31_Preoperative_treatment_naive	female	Ovarian_Cancer	0.02163	0	0.0554892	0.151842	0	0	0	0.00148424	0	0.0398259	0	0.131996	0	0	0	0	0.000355431	0	0.092883	0.00118434	0	0	0	0.00958346	0	0.0239948	0.0223665	0	0	0.111946	0	0.00454947	0	0	0	0	0.146917	0	0	0.0362334	0.0149935	0	0.00775309	0	0	0
EGAF00002727446	CGPLOV32_Preoperative_treatment_naive	female	Ovarian_Cancer	0.02126	0	0.0509238	0.197633	0	0	0	0	0	0.0320443	0	0.15381	0	0	0	0	0	0	0.0898539	0.00415117	0	0	0	0.00971057	0	0.0118973	0.0065288	0	0	0.103203	0	0.010935	0	0	0	0	0.146022	0	0	0.0377454	0.017788	0	0.0161872	0	0	0
EGAF00002727447	CGPLOV37_Preoperative_treatment_naive	female	Ovarian_Cancer	0.01909	0	0.0564867	0.172321	0	0	0	0	0	0.0466803	0	0.131437	0	0	0	0	0	0	0.111459	0.00162159	0	0	0	0.0141309	0	0	0.0201959	0	0	0.115682	0	0.00270038	0	0	0	0	0.145918	0	0	0.0378568	0.0229194	0	0.0104501	0	0	0
EGAF00002727448	CGPLOV38_Preoperative_treatment_naive	female	Ovarian_Cancer	0.127	0	0.0563638	0.161736	0	0	0	0.00185049	0	0.0429001	0	0.140258	0	0	0	0	0	0	0.0995012	0.00170881	0	0	0	0.0120571	0	0.00262927	0.0176785	0	0	0.117707	0	0	0	0	0	0	0.152246	0	0	0.0359505	0.0203808	0	0.0070226	0	0	0
EGAF00002727449	CGPLOV40_Preoperative_treatment_naive	female	Ovarian_Cancer	0.01416	0	0.0574434	0.151661	0	0	0	0	0	0.0386512	0	0.148798	0	0.000528167	0	0	0.00141273	0	0.109463	0	0	0	0	0.00885231	0	0.0129686	0.0249408	0	0	0.111384	0	0	0.0135058	0	0	0	0.14746	0	0	0.0319518	0.0267489	0	0	0	0	0
EGAF00002727450	CGPLOV41_Preoperative_treatment_naive	female	Ovarian_Cancer	0.01881	0	0.0564172	0.148193	0	0	0	0.00152039	0	0.0407006	0	0.140316	0	0	0	0	0	0	0.122401	0.00194921	0	0	0	0.0102695	0	0.010482	0.0234599	0	0	0.114242	0	0.00132317	0	0	0	0	0.134934	0	0	0.0347251	0.0249695	0	0.0131931	0	0	0
EGAF00002727451	CGPLOV42_Preoperative_treatment_naive	female	Ovarian_Cancer	0.03016	0	0.0578829	0.151909	0	0	0	0	0	0.0400389	0	0.148991	0	0	0	0	4.86115262166733e-05	0	0.113687	0.00111809	0	0	0	0.0126656	0	0	0.018411	0	0	0.112192	0	0.00190361	0	0	0	0	0.149534	0	0	0.0340663	0.023079	0	0.0126161	0	0	0
EGAF00002727452	CGPLOV43_Preoperative_treatment_naive	female	Ovarian_Cancer	0.02055	0	0.0562994	0.254494	0	0	0	0.00211182	0	0.045283	0	0.112224	0	0	0	0	0.00542785	0	0.0925794	0.00119636	0	0	0	0.0112616	0	0	0.00733768	0	0	0.101316	0	0.000912552	0	0	0	0	0.138447	0	0	0.0351506	0.0244727	0	0.00812411	0	0	0
EGAF00002727453	CGPLOV44_Preoperative_treatment_naive	female	Ovarian_Cancer	0.02438	0	0.0564507	0.138155	0	0	0	0	0	0.0349161	0	0.157905	0	0	0	0	0.0032128	0	0.118722	0.0015071	0	0	0	0.00987703	0	0.00645101	0.0236411	0	0	0.104561	0	0.00518495	0	0	0	0	0.147468	0	0	0.0365166	0.0183329	0	0.00720196	0	0	0
EGAF00002727454	CGPLOV46_Preoperative_treatment_naive	female	Ovarian_Cancer	0.02732	0	0.049422	0.200839	0	0	0	0.000711893	0	0.0375322	0	0.138499	0	0	0	0	0	0	0.0855231	0.00152146	0	0	0	0.0118666	0	0.00779229	0.0139438	0	0	0.112934	0	0.00896414	0	0	0	0	0.140691	0	0	0.0363216	0.0171769	0	0.0226403	0	0	0
EGAF00002727455	CGPLOV47_Preoperative_treatment_naive	female	Ovarian_Cancer	0.01845	0	0.056481	0.15066	0	0	0	0	0	0.0335299	0	0.159953	0	0	0	0	0	0	0.087412	0.00179453	0	0	0	0.00662979	0	0	0.026427	0	0	0.120859	0	0.00265684	0	0	0	0	0.141055	0	0	0.0321345	0.0221739	0	0.0254641	0	0	0
EGAF00002727456	CGPLOV48_Preoperative_treatment_naive	female	Ovarian_Cancer	0.02761	0	0.0555809	0.169767	0	0	0	0	0	0.0343985	0	0.136741	0	0	0	0	0.00294041	0	0.105257	0.000473604	0	0	0	0.0108092	0	0.000184163	0.0203005	0	0	0.124044	0	0	0	0	0	0	0.152277	0	0	0.0392108	0.0196764	0	0.00559642	0	0	0
EGAF00002727457	CGPLOV49_Preoperative_treatment_naive	female	Ovarian_Cancer	0.04175	0	0.0539731	0.148664	0	0	0	0.00447405	0	0.0395319	0	0.149917	0	0	0	0	0.00257604	0	0.111969	0.00142528	0	0	0	0.0149009	0	0.00449115	0.0238962	0	0	0.113289	0	0.00405262	0	0	0	0	0.144582	0	0	0.0340766	0.0193117	0	0.00649883	0	0	0
EGAF00002727458	CGPLOV50_Preoperative_treatment_naive	female	Ovarian_Cancer	0.02625	0	0.0624741	0.204567	0	0	0	0	0	0.0379844	0	0.124183	0	0	0	0	0	0	0.109092	0.0015894	0	0	0	0.0133082	0	0	0.00625038	0	0	0.099382	0	0.00859373	0	0	0	0	0.142182	0	0	0.0338777	0.0224835	0	0.0166539	0	0	0
EGAF00002727459	CGPLPA112_Preoperative_treatment_naive	male	Pancreatic_Cancer	0.01727	0	0.0372665	0.187438	0	0	0	0.00428943	0	0.0461734	0	0.166325	0	0	0	0	0.00056702	0	0.109564	0.000221336	0	0	0	0.0116013	0	0	0.0144095	0	0	0.117952	0	0.000501864	0	0	0	0	0.119476	0	0	0.035811	0.0251043	0	0.00145962	0	0	0
EGAF00002727460	CGPLPA14_Preoperative_treatment_naive	male	Pancreatic_Cancer	0.03211	0	0.0378365	0.286404	0	0	0	0.00689617	0	0.0341427	0	0.14079	0	0	0	0	0	0	0.0326459	0	0	0	0	0.00587421	0	0	0.0197898	0	0	0.124699	0	0.0106847	0	0	0	0	0.110034	0	0	0.042987	0.00871051	0	0.00357048	0	0	0
EGAF00002727461	CGPLPA15_Preoperative_treatment_naive	female	Pancreatic_Cancer	0.02368	0	0.039685	0.245006	0	0	0	0	0	0.0399648	0	0.150888	0	0	0	0	0	0	0.0899053	0	0	0	0	0.0114535	0	0	0.0178658	0	0	0.103447	0	0.0133565	0	0	0	0	0.104803	0	0	0.0407717	0.0155994	0	0.0220265	0	0	0
EGAF00002727462	CGPLPA156_Preoperative_treatment_naive	female	Pancreatic_Cancer	0.01912	0	0.0361313	0.165004	0	0	0	0.000645265	0	0.0461947	0	0.161703	0	0	0	0	0.00386074	0	0.137911	0.00238975	0	0	0	0.0126471	0	0	0.012167	0	0	0.116465	0	0	0	0	0	0	0.120357	0	0	0.0352011	0.0220291	0	0	0	0	0
EGAF00002727463	CGPLPA17_Preoperative_treatment_naive	male	Pancreatic_Cancer	0.02846	0	0.0215584	0.322124	0	0	0	0.0164568	0	0.00768567	0	0.14433	0	0	0	0	0	0	0	0	0	0	0	0.00130246	0	0	0.0364022	0	0	0.113631	0	0.0540165	0	0	0	0	0.121075	0	0	0.028991	0	0	0.00378774	0	0	0
EGAF00002727464	CGPLPA23_Preoperative_treatment_naive	female	Pancreatic_Cancer	0.01546	0	0.0208103	0.271676	0	0	0	0	0.00143243	0.0281965	0	0.210628	0	0	0	0	0	0	0.0365331	0	0	0	0	0.010615	0	0	0.0357007	0	0	0.122864	0	0.013735	0	0	0	0	0.0739707	0	0	0.0327015	0.00846034	0	0.0242893	0	0	0
EGAF00002727465	CGPLPA25_Preoperative_treatment_naive	female	Pancreatic_Cancer	0.01948	0	0.0367811	0.229849	0	0	0	0.00233465	0	0.0390283	0	0.169358	0	0	0	0	0	0	0.10618	0	0	0	0	0.00968868	0	0	0.0111554	0	0	0.0960781	0	0.0158727	0	0	0	0	0.103821	0	0	0.0384166	0.0187014	0	0.025531	0	0	0
EGAF00002727466	CGPLPA26_Preoperative_treatment_naive	male	Pancreatic_Cancer	0.01944	0	0.0346128	0.229038	0	0	0	0.0017073	0	0.0375976	0	0.165926	0	0	0	0	0	0	0.09232	0	0	0	0	0.00220391	0	0	0.0189616	0	0	0.107904	0	0.0118425	0	0	0	0	0.100136	0	0	0.0438532	0.0156803	0	0.0240121	0	0	0
EGAF00002727467	CGPLPA28_Preoperative_treatment_naive	female	Pancreatic_Cancer	0.03053	0	0.0195887	0.242703	0	0	0	0	0	0.0398932	0	0.196963	0	0	0	0	0	0	0.0943502	0	0	0	0	0.0108961	0	0	0.0281782	0	0	0.119941	0	0.00420875	0	0	0	0	0.0619032	0	0	0.0320283	0.0164943	0	0.0154761	0	0	0
EGAF00002727468	CGPLPA33_Preoperative_treatment_naive	female	Pancreatic_Cancer	0.03585	0	0.0341049	0.274567	0	0	0	0.00833927	0	0.0276811	0	0.159871	0	0	0	0	0	0	0.0455469	0	0	0	0	0.000605626	0	0	0.0154691	0	0	0.102217	0	0.036105	0	0	0	0	0.101768	0	0	0.047372	0.00639396	0	0.0332421	0	0	0
EGAF00002727469	CGPLPA34_Preoperative_treatment_naive	male	Pancreatic_Cancer	0.02577	0	0.0413244	0.273552	0	0	0	0.00591063	0	0.036344	0	0.146946	0	0	0	0	0	0	0.0800132	0	0	0	0	0.010621	0	0	0.00955267	0	0	0.108182	0	0.0106693	0	0	0	0	0.0785592	0	0	0.047364	0.0200943	0	0.0147982	0	0	0
EGAF00002727470	CGPLPA37_Preoperative_treatment_naive	female	Pancreatic_Cancer	0.02728	0	0.0184459	0.328291	0	0	0	0.00239291	0	0.0342368	0	0.184821	0	0	0	0	0	0	0.03957	0	0	0	0	0.00843216	0	0	0.0236556	0	0	0.124795	0	0.0080872	0	0	0	0	0.0655375	0	0	0.032799	0.0115768	0	0.0126213	0	0	0
EGAF00002727496	CGPLPA38_Preoperative_treatment_naive	male	Pancreatic_Cancer	0.03165	0	0.0327528	0.264413	0	0	0	0.00855805	0	0.0346731	0	0.152707	0	0.00172066	0	0	0	0	0.0664059	0	0	0	0	0.0063813	0	0	0.014979	0	0	0.119368	0	0.0143196	0	0	0	0	0.108044	0	0	0.0442525	0.00648841	0	0.006643	0	0	0
EGAF00002727497	CGPLPA39_Preoperative_treatment_naive	female	Pancreatic_Cancer	0.02893	0	0.0296009	0.242886	0	0	0	0.0110699	0	0.0401818	0	0.156293	0	0	0	0	5.1264894007093e-05	0	0.0874022	0	0	0	0	0.0107028	0	0	0.0125604	0	0	0.111456	0	0.0096718	0	0	0	0	0.114936	0	0	0.0402955	0.0153299	0	0.012107	0	0	0
EGAF00002727498	CGPLPA40_Preoperative_treatment_naive	male	Pancreatic_Cancer	0.03393	0	0.0344956	0.285744	0	0	0	0.0150942	0	0.0398899	0	0.1272	0	0	0	0	0.00347884	0	0.0361045	0	0	0	0	0.000853379	0	0	0.0268797	0	0	0.133285	0	0.0241613	0	0	0	0	0.109948	0	0	0.0388702	0.00690361	0	0.00941813	0	0	0
EGAF00002727499	CGPLPA42_Preoperative_treatment_naive	male	Pancreatic_Cancer	0.02655	0	0.0123739	0.295708	0	0	0	0.00898252	0	0.0433026	0	0.144755	0	0	0	0.00651649	0.000871387	0	0.0887453	0	0	0	0	0.0150863	0	0	3.23563224756804e-05	0	0	0.120294	0	0	0.0188506	0	0	0	0.0650703	0	0	0.0399007	0.0200554	0	0	0	0	0
EGAF00002727500	CGPLPA46_Preoperative_treatment_naive	female	Pancreatic_Cancer	0.03239	0	0.00698649	0.392875	0	0	0	0	0	0.0260033	0	0.133938	0	0	0	0	0	0	0	0	0	0	0	0.00906557	0	0	0.0239461	0	0	0.137245	0	0	0	0	0	0	0.0808959	0	0	0.0118017	0.00757433	0	0	0	0	0
EGAF00002727501	CGPLPA47_Preoperative_treatment_naive	male	Pancreatic_Cancer	0.02692	0	0.0162118	0.380798	0	0	0	0	0	0.0325966	0	0.110423	0	0	0	0	0	0	0	0	0	0	0	0	0	0	0.0356689	0	0	0.135393	0	0.0380147	0	0	0	0	0.0741174	0	0	0.0251153	0.00540701	0	0.0140351	0	0	0
EGAF00002727502	CGPLPA48_Preoperative_treatment_naive	female	Pancreatic_Cancer	0.0264	0	0.0158979	0.276216	0	0	0	0	0	0.0462849	0	0.119855	0	0	0	0.00593533	0.00203057	0	0.111139	0.00125912	0	0	0	0.0178518	0	0	0.0189388	0	0	0.134634	0	0	0	0	0	0	0.081431	0	0	0.0359654	0.0248378	0	0	0	0	0
EGAF00002727503	CGPLPA52_Preoperative_treatment_naive	male	Pancreatic_Cancer	0.02274	0	0.0308594	0.128097	0.00424735	0	0	0.00217383	0	0.0315962	0	0.206646	0	0	0	0	0	0	0.0970549	0.000991001	0	0	0	0.00923815	0	0.0736326	0.0124234	0	0	0.0755573	0	0.0213296	0	0	0	0	0.105316	0	0	0.033416	0.00650883	0	0.0337465	0	0	0
EGAF00002727504	CGPLPA53_Preoperative_treatment_naive	male	Pancreatic_Cancer	0.02717	0	0.0349025	0.151726	0	0	0	0	0	0.0267024	0	0.2116	0	0	0	0	0	0	0.0741924	0.00029458	0	0	0	0.0071038	0	0.0339744	0.0208074	0	0	0.0826782	0	0.0386177	0	0	0	0	0.123071	0	0	0.0366822	0.0149265	0	0.0427132	0	0	0
EGAF00002727505	CGPLPA58_Preoperative_treatment_naive	female	Pancreatic_Cancer	0.02542	0	0.0465202	0.123089	0	0	0	0	0	0.0318326	0	0.225817	0	0	0	0	0	0	0.079599	0	0	0	0	0.00648538	0	0	0.0191005	0	0	0.077609	0	0.0463933	0	0	0	0	0.118849	0	0	0.0336864	0.0147018	0	0.0777663	0	0	0
EGAF00002727506	CGPLPA59_Preoperative_treatment_naive	female	Pancreatic_Cancer	0.0231	0	0.0382434	0.221176	0	0	0	0.000368897	0	0.0512393	0	0.15059	0	0	0	0	0.00358868	0	0.1053	0.000615604	0	0	0	0.0109154	0	0	0.01444	0	0	0.113337	0	0	0	0	0	0	0.106592	0	0	0.0404564	0.0210153	0	0	0	0	0
EGAF00002727507	CGPLPA67_Preoperative_treatment_naive	male	Pancreatic_Cancer	0.01859	0	0.0401086	0.196192	0	0	0	0	0	0.0412311	0	0.182495	0	0	0	0	0	0	0.115556	0.00161716	0	0	0	0.00793737	0	0.00637423	0.00366159	0	0	0.0978549	0	0.00569425	0	0	0	0	0.109768	0	0	0.0403665	0.019587	0	0.0106366	0	0	0
EGAF00002727508	CGPLPA69_Preoperative_treatment_naive	male	Pancreatic_Cancer	0.01999	0	0.0333846	0.228119	0	0	0	0.0089799	0	0.0475008	0	0.124838	0	0	0	0	0.00409312	0	0.125072	0.00141867	0	0	0	0.0168925	0	0	0.0136551	0	0	0.106334	0	0	0	0	0	0	0.0934987	0	0	0.0449142	0.0248327	0	0	0	0	0
EGAF00002727509	CGPLPA71_Preoperative_treatment_naive	male	Pancreatic_Cancer	0.02375	0	0.0198438	0.260612	0	0	0	0	0	0.0552825	0	0.11971	0	0	0	0	0.000372471	0	0.11765	0	0	0	0	0.0230122	0	0	0.00854135	0	0	0.123605	0	0	0	0	0	0	0.0677425	0	0	0.0310186	0.0251334	0	0	0	0	0
EGAF00002727510	CGPLPA74_Preoperative_treatment_naive	female	Pancreatic_Cancer	0.0204	0	0.016306	0.247801	0	0	0	0	0	0.0502405	0	0.131709	0	0	0	0.0115521	0.000684978	0	0.126398	0.000574002	0	0	0	0.0163251	0	0	0.0134081	0	0	0.123483	0	0	0	0	0	0	0.0708047	0	0	0.0369816	0.0273326	0	0	0	0	0
EGAF00002727511	CGPLPA76_Preoperative_treatment_naive	male	Pancreatic_Cancer	0.01366	0	0.0354723	0.174122	0	0	0	0.00280253	0	0.0374384	0	0.188575	0	0	0	0	0	0	0.0769073	0	0	0	0	0.00853557	0	0.00787323	0.0191687	0	0	0.092241	0	0.030671	0	0	0	0	0.110727	0	0	0.0380372	0.0140934	0	0.0579416	0	0	0
EGAF00002727512	CGPLPA85_Preoperative_treatment_naive	female	Pancreatic_Cancer	0.01674	0	0.019301	0.200194	0	0	0	0	0	0.032294	0	0.250892	0	0	0	0	0	0	0.0935181	0.000827313	0	0	0	0.00776627	0	0	0.020008	0	0	0.10342	0	0.00508919	0	0	0	0	0.0714673	0	0	0.029587	0.0177794	0	0.0328712	0	0	0
EGAF00002727513	CGPLPA86_Preoperative_treatment_naive	male	Pancreatic_Cancer	0.01484	0	0.0376692	0.183593	0	0	0	0	0	0.0371308	0	0.207169	0	0	0	0	0	0	0.0952511	0	0	0	0	0.00907259	0	0.00254386	0.0151506	0	0	0.081914	0	0.0149403	0	0	0	0	0.101437	0	0	0.0343997	0.019465	0	0.0426264	0	0	0
EGAF00002727514	CGPLPA92_Preoperative_treatment_naive	male	Pancreatic_Cancer	0.02424	0	0.0177801	0.237318	0	0	0	0	0	0.0336444	0	0.157395	0	0	0	0	0	0	0.122481	0	0	0	0	0.0220228	0	0	0.0188629	0	0	0.110627	0	0	0.0163653	0	0	0	0.0697227	0	0	0.0357834	0.0246179	0	0.00576298	0	0	0
EGAF00002727515	CGPLPA93_Preoperative_treatment_naive	male	Pancreatic_Cancer	0.01349	0	0.0155155	0.178159	0	0	0	0	0	0.0336056	0	0.197451	0	0	0	0	0	0	0.104363	1.46757304343492e-05	0	0	0	0.00887036	0	0.010015	0.0245582	0	0	0.104122	0	0.0334058	0	0	0	0	0.0956662	0	0	0.0364365	0.0201851	0	0.0367018	0	0	0
EGAF00002727516	CGPLPA94_Preoperative_treatment_naive	female	Pancreatic_Cancer	0.01792	0	0.021269	0.228419	0	0	0	0	0	0.0470262	0	0.169327	0	0	0	0	0.00153981	0	0.108563	0.000563929	0	0	0	0.0147521	0	0	0.0219041	0	0	0.114697	0	0	0	0	0	0	0.0770643	0	0	0.0363209	0.0232204	0	0.00929197	0	0	0
EGAF00002727517	CGPLPA95_Preoperative_treatment_naive	female	Pancreatic_Cancer	0.01902	0	0.0374694	0.271976	0	0	0	0.00619347	0	0.0377348	0	0.155445	0	0	0	0	0	0	0.0551174	0	0	0	0	0.0070609	0	0	0.024525	0	0	0.117425	0	0.00129936	0	0	0	0	0.116085	0	0	0.0372836	0.0155922	0	0.00478574	0	0	0
EGAF00002860417	CGPLPA95_Preoperative_treatment_naive	female	Pancreatic_Cancer	0.03003	0	0.0388554	0.1567	0	0	0	0.00163713	0	0.0363581	0	0.170526	0	0	0	0	0	0	0.167825	0.00108774	0	0	0	0.00599032	0	0.016393	0.0171197	0	0	0.0874717	0	0.00756418	0	0	0	0	0.103689	0	0	0.0421712	0.0124504	0	0.0080521	0	0	0
[truncated: 16 more columns]
