# Supplementary material for: Unravelling mutational signatures with plasma circulating tumour DNA
Source: Nat Commun. 2024 Nov 14;15:9876. doi: 10.1038/s41467-024-54193-2 (PMC11564803; doi:10.1038/s41467-024-54193-2)
Supplement: Supplementary file 6 — Source data [file 41467_2024_54193_MOESM6_ESM.xlsx]

## Sheet: Fig 1c
Fig 1c. Germline filter																									SBS7a
Results with germline filter			Results without germline filter
Samples	SBS2		Samples	SBS2
SBS2_r0.1_with_germline	0.0174352		SBS2_r0.1_no_germline	0.00462668
SBS2_r5_with_germline	0.0627059		SBS2_r5_no_germline	0.00764126
SBS2_r10_with_germline	0.104188		SBS2_r10_no_germline	0.0104263
SBS2_r15_with_germline	0.148383		SBS2_r15_no_germline	0.0141856
SBS2_r20_with_germline	0.180416		SBS2_r20_no_germline	0.0170444
SBS2_r25_with_germline	0.213969		SBS2_r25_no_germline	0.019956
SBS2_r50_with_germline	0.333602		SBS2_r50_no_germline	0.0330406
SBS2_r100_with_germline	0.483593		SBS2_r100_no_germline	0.0571672
Samples	SBS3		Samples	SBS3
SBS3_r0.1_with_germline	0		SBS3_r0.1_no_germline	0
SBS3_r5_with_germline	0.0005297		SBS3_r5_no_germline	0
SBS3_r10_with_germline	0.0517162		SBS3_r10_no_germline	0
SBS3_r15_with_germline	0.093503		SBS3_r15_no_germline	0
SBS3_r20_with_germline	0.133083		SBS3_r20_no_germline	0
SBS3_r25_with_germline	0.159143		SBS3_r25_no_germline	0
SBS3_r50_with_germline	0.287043		SBS3_r50_no_germline	0
SBS3_r100_with_germline	0.448354		SBS3_r100_no_germline	0
Samples	SBS7a		Samples	SBS7a
SBS7a_r0.1_with_germline	0		SBS7a_r0.1_no_germline	0
SBS7a_r5_with_germline	0.0253177		SBS7a_r5_no_germline	0
SBS7a_r10_with_germline	0.076497		SBS7a_r10_no_germline	0
SBS7a_r15_with_germline	0.107791		SBS7a_r15_no_germline	0
SBS7a_r20_with_germline	0.138039		SBS7a_r20_no_germline	0
SBS7a_r25_with_germline	0.161725		SBS7a_r25_no_germline	0.00160595
SBS7a_r50_with_germline	0.285472		SBS7a_r50_no_germline	0.0160273
SBS7a_r100_with_germline	0.433401		SBS7a_r100_no_germline	0.0394275

## Sheet: Fig 1d
Fig 1d. Fragmentomic filter
Results with fragmentomics filter			Results without fragmentomics filter
Samples	SBS2		Samples	SBS2
bladder_cov3_seed10595_bamsites	0.0777454		bladder_cov3_seed10595_bamsites	0.0614503
bladder_cov3_seed12295_bamsites	0.0851431		bladder_cov3_seed12295_bamsites	0.0631506
bladder_cov3_seed12535_bamsites	0.0873617		bladder_cov3_seed12535_bamsites	0.065149
bladder_cov3_seed14267_bamsites	0.0791807		bladder_cov3_seed14267_bamsites	0.0631744
bladder_cov3_seed15335_bamsites	0.0803757		bladder_cov3_seed15335_bamsites	0.0638428
bladder_cov3_seed15706_bamsites	0.0729559		bladder_cov3_seed15706_bamsites	0.0620807
bladder_cov3_seed16164_bamsites	0.080172		bladder_cov3_seed16164_bamsites	0.0624265
bladder_cov3_seed16965_bamsites	0.0863695		bladder_cov3_seed16965_bamsites	0.0651897
bladder_cov3_seed18988_bamsites	0.0815054		bladder_cov3_seed18988_bamsites	0.0627786
bladder_cov3_seed20201_bamsites	0.0806705		bladder_cov3_seed20201_bamsites	0.060921
bladder_cov3_seed22195_bamsites	0.0807023		bladder_cov3_seed22195_bamsites	0.0646177
bladder_cov3_seed22973_bamsites	0.0910251		bladder_cov3_seed22973_bamsites	0.0667414
bladder_cov3_seed23088_bamsites	0.0866319		bladder_cov3_seed23088_bamsites	0.0648763
bladder_cov3_seed23280_bamsites	0.0753277		bladder_cov3_seed23280_bamsites	0.0612095
bladder_cov3_seed27241_bamsites	0.083569		bladder_cov3_seed27241_bamsites	0.0637743
bladder_cov3_seed28610_bamsites	0.0776033		bladder_cov3_seed28610_bamsites	0.0621809
bladder_cov3_seed28923_bamsites	0.0768738		bladder_cov3_seed28923_bamsites	0.0634847
bladder_cov3_seed6579_bamsites	0.0779696		bladder_cov3_seed6579_bamsites	0.0625636
bladder_cov3_seed6800_bamsites	0.0774436		bladder_cov3_seed6800_bamsites	0.0612148
bladder_cov3_seed7717_bamsites	0.0763569		bladder_cov3_seed7717_bamsites	0.0643957
Samples	SBS3		Samples	SBS3
breast_cov3_seed10595_bamsites	0.0863093		breast_cov3_seed10595_bamsites	0.045989
breast_cov3_seed12295_bamsites	0.101365		breast_cov3_seed12295_bamsites	0.0619685
breast_cov3_seed12535_bamsites	0.0805329		breast_cov3_seed12535_bamsites	0.0505459
breast_cov3_seed14267_bamsites	0.0841712		breast_cov3_seed14267_bamsites	0.0586648
breast_cov3_seed15335_bamsites	0.106204		breast_cov3_seed15335_bamsites	0.0554961
breast_cov3_seed15706_bamsites	0.0887278		breast_cov3_seed15706_bamsites	0.0481175
breast_cov3_seed16164_bamsites	0.0847164		breast_cov3_seed16164_bamsites	0.0528632
breast_cov3_seed16965_bamsites	0.0922714		breast_cov3_seed16965_bamsites	0.0512897
breast_cov3_seed18988_bamsites	0.102652		breast_cov3_seed18988_bamsites	0.0606403
breast_cov3_seed20201_bamsites	0.085312		breast_cov3_seed20201_bamsites	0.0479894
breast_cov3_seed22195_bamsites	0.080524		breast_cov3_seed22195_bamsites	0.0583475
breast_cov3_seed22973_bamsites	0.0891674		breast_cov3_seed22973_bamsites	0.058006
breast_cov3_seed23088_bamsites	0.0811091		breast_cov3_seed23088_bamsites	0.0555581
breast_cov3_seed23280_bamsites	0.0902909		breast_cov3_seed23280_bamsites	0.0530246
breast_cov3_seed27241_bamsites	0.0837148		breast_cov3_seed27241_bamsites	0.0468381
breast_cov3_seed28610_bamsites	0.0946988		breast_cov3_seed28610_bamsites	0.0531293
breast_cov3_seed28923_bamsites	0.0934112		breast_cov3_seed28923_bamsites	0.0596821
breast_cov3_seed6579_bamsites	0.0970766		breast_cov3_seed6579_bamsites	0.0622823
breast_cov3_seed6800_bamsites	0.0794085		breast_cov3_seed6800_bamsites	0.052913
breast_cov3_seed7717_bamsites	0.0892504		breast_cov3_seed7717_bamsites	0.0533176
Samples	SBS7a		Samples	SBS7a
melanoma_cov3_seed10595_bamsites	0.10077		melanoma_cov3_seed10595_bamsites	0.0736928
melanoma_cov3_seed12295_bamsites	0.100409		melanoma_cov3_seed12295_bamsites	0.0735041
melanoma_cov3_seed12535_bamsites	0.0795767		melanoma_cov3_seed12535_bamsites	0.0668295
melanoma_cov3_seed14267_bamsites	0.0983857		melanoma_cov3_seed14267_bamsites	0.0760988
melanoma_cov3_seed15335_bamsites	0.0953537		melanoma_cov3_seed15335_bamsites	0.0773197
melanoma_cov3_seed15706_bamsites	0.0898158		melanoma_cov3_seed15706_bamsites	0.0749213
melanoma_cov3_seed16164_bamsites	0.109896		melanoma_cov3_seed16164_bamsites	0.0766495
melanoma_cov3_seed16965_bamsites	0.0976691		melanoma_cov3_seed16965_bamsites	0.0759272
melanoma_cov3_seed18988_bamsites	0.0959949		melanoma_cov3_seed18988_bamsites	0.0713141
melanoma_cov3_seed20201_bamsites	0.096353		melanoma_cov3_seed20201_bamsites	0.0747386
melanoma_cov3_seed22195_bamsites	0.0909322		melanoma_cov3_seed22195_bamsites	0.0743223
melanoma_cov3_seed22973_bamsites	0.102457		melanoma_cov3_seed22973_bamsites	0.0744055
melanoma_cov3_seed23088_bamsites	0.0892142		melanoma_cov3_seed23088_bamsites	0.0685851
melanoma_cov3_seed23280_bamsites	0.098851		melanoma_cov3_seed23280_bamsites	0.0812575
melanoma_cov3_seed27241_bamsites	0.0937753		melanoma_cov3_seed27241_bamsites	0.0750506
melanoma_cov3_seed28610_bamsites	0.103849		melanoma_cov3_seed28610_bamsites	0.0800112
melanoma_cov3_seed28923_bamsites	0.084769		melanoma_cov3_seed28923_bamsites	0.0741843
melanoma_cov3_seed6579_bamsites	0.0993986		melanoma_cov3_seed6579_bamsites	0.0707622
melanoma_cov3_seed6800_bamsites	0.0918136		melanoma_cov3_seed6800_bamsites	0.0720169
melanoma_cov3_seed7717_bamsites	0.0967002		melanoma_cov3_seed7717_bamsites	0.079959

## Sheet: Fig 1e
Fig 1e. Detection limits from healthy controls
Samples	SBS2	SBS3	SBS7a
06_005_ARCHIVE_normal	0.021794	0	0
06_011_ARCHIVE_normal	0.0237121	0	0
06_012_ARCHIVE_normal	0.0222792	0	0
06_013_ARCHIVE_normal	0.0238836	0	0
06_017_ARCHIVE_normal	0.0164956	0	0
06_039_ARCHIVE_normal	0.029859	0	0
06_043_ARCHIVE_normal	0.0266876	0	0
06_044_ARCHIVE_normal	0.0251582	0	0
06_048_ARCHIVE_normal	0.0227256	0.00355163	0
06_052_ARCHIVE_normal	0.0250505	0.0336842	0
06_054_ARCHIVE_normal	0.0281457	0	0
06_056_ARCHIVE_normal	0.0381439	0.0135808	0
06_060_ARCHIVE_normal	0.0247304	0	0
06_061_ARCHIVE_normal	0.0237994	0	0.00113854
27_017_ARCHIVE_normal	0.03138	0	0
P5472	0.0251508	0	0
PM00601	0.0280328	0	0
PM00995	0	0	0
PM01004	0	0	0
PM01005	0	0	0
PM01006	0	0	0
PM01011	0	0	0
PM01016	0	0	0
PM01043_30_1_20_normal	0	0	0
PM01061_normal	0	0	0
PM01064_normal	0.0169096	0	0
PM01074_normal	0	0	0
PM01088	0.02401	0	0
PM01097	0.0213762	0	0
PM01100	0.0315935	0	0
PM01137	0.0346115	0	0
PM01138	0.0285754	0	0.00178638
PM01187	0	0	0
PM01191	0	0	0
PM01206	0	0	0
PM01209	0	0	0
PM01252	0	0	0
PM01253	0	0	0
PM01259	0	0	0
PM01263	0	0	0
PM01282	0	0	0
PM01283	0	0	0
PM01307	0	0	0
PM1003	0	0	0
PM1009	0	0	0
PM1010	0	0	0
PM1022_normal	0.0119761	0	0
PM1051_normal	0.020049	0	0
PM1057_normal	0.0187503	0	0
PM1062_normal	0.0205248	0	0
PM1063_normal	0.0230505	0	0
PM1065_normal	0	0	0
PM1067_normal	0.0171474	0	0
PM1070_normal	0.0183675	0	0
PM1073_normal	0.0205272	0	0
PM1075_normal	0.016757	0	0
PM1092_normal	0.0280251	0	0
PM1093_normal	0.0568231	0	0
PM3038	0	0	0
PM4932	0	0	0

## Sheet: Fig 1f
Fig 1f. Target purity assessment
Samples (cancer_coverage_seeds_purity_bamsites)	SBS2		Samples (cancer_coverage_seeds_purity_bamsites)	SBS3		Samples (cancer_coverage_seeds_purity_bamsites)	SBS7a
bladder_cov3_14703_0.01_bamsites	0.0681146		breast_cov3_14703_0.01_bamsites	0.051458		melanoma_cov3_14703_0.01_bamsites	0.00631631
bladder_cov3_17677_0.01_bamsites	0.0694888		breast_cov3_18273_0.01_bamsites	0.0389177		melanoma_cov3_17677_0.01_bamsites	0
bladder_cov3_18273_0.01_bamsites	0.070016		breast_cov3_19018_0.01_bamsites	0.0442617		melanoma_cov3_18273_0.01_bamsites	0.00450224
bladder_cov3_18338_0.01_bamsites	0.0662357		breast_cov3_1959_0.01_bamsites	0.0371705		melanoma_cov3_18338_0.01_bamsites	0.000628292
bladder_cov3_19018_0.01_bamsites	0.0687195		breast_cov3_20017_0.01_bamsites	0.0403221		melanoma_cov3_19018_0.01_bamsites	0.00339167
bladder_cov3_1959_0.01_bamsites	0.0669551		breast_cov3_20996_0.01_bamsites	0.0427302		melanoma_cov3_1959_0.01_bamsites	0.00225938
bladder_cov3_20017_0.01_bamsites	0.0702852		breast_cov3_2274_0.01_bamsites	0.0426413		melanoma_cov3_20017_0.01_bamsites	0.000738314
bladder_cov3_20996_0.01_bamsites	0.0644545		breast_cov3_23018_0.01_bamsites	0.0380287		melanoma_cov3_20996_0.01_bamsites	0.00401709
bladder_cov3_2274_0.01_bamsites	0.0633803		breast_cov3_24589_0.01_bamsites	0.037141		melanoma_cov3_2274_0.01_bamsites	7.33436e-06
bladder_cov3_23018_0.01_bamsites	0.0687586		breast_cov3_32524_0.01_bamsites	0.0381518		melanoma_cov3_23018_0.01_bamsites	0.00250884
bladder_cov3_24267_0.01_bamsites	0.0681805		breast_cov3_6245_0.01_bamsites	0.0346551		melanoma_cov3_24267_0.01_bamsites	0.00612177
bladder_cov3_24589_0.01_bamsites	0.0661054		breast_cov3_14703_0.02_bamsites	0.0503091		melanoma_cov3_24589_0.01_bamsites	0.00422254
bladder_cov3_27491_0.01_bamsites	0.0670223		breast_cov3_17677_0.02_bamsites	0.0461862		melanoma_cov3_27491_0.01_bamsites	0.00416111
bladder_cov3_27906_0.01_bamsites	0.0669807		breast_cov3_18273_0.02_bamsites	0.0483381		melanoma_cov3_27906_0.01_bamsites	0.00115129
bladder_cov3_2828_0.01_bamsites	0.0647436		breast_cov3_18338_0.02_bamsites	0.0543436		melanoma_cov3_2828_0.01_bamsites	8.87492e-05
bladder_cov3_3069_0.01_bamsites	0.0655804		breast_cov3_19018_0.02_bamsites	0.0500948		melanoma_cov3_3069_0.01_bamsites	0
bladder_cov3_32524_0.01_bamsites	0.0673514		breast_cov3_1959_0.02_bamsites	0.0440889		melanoma_cov3_32524_0.01_bamsites	0.0058465
bladder_cov3_6245_0.01_bamsites	0.0667137		breast_cov3_20017_0.02_bamsites	0.0426144		melanoma_cov3_6245_0.01_bamsites	0.00382856
bladder_cov3_8620_0.01_bamsites	0.0648309		breast_cov3_20996_0.02_bamsites	0.0484946		melanoma_cov3_8620_0.01_bamsites	0.000806219
bladder_cov3_8696_0.01_bamsites	0.0674139		breast_cov3_2274_0.02_bamsites	0.0440635		melanoma_cov3_8696_0.01_bamsites	0
bladder_cov3_14703_0.02_bamsites	0.0709182		breast_cov3_23018_0.02_bamsites	0.0463394		melanoma_cov3_14703_0.02_bamsites	0.0104424
bladder_cov3_17677_0.02_bamsites	0.0737001		breast_cov3_24267_0.02_bamsites	0.0407808		melanoma_cov3_17677_0.02_bamsites	0.0100424
bladder_cov3_18273_0.02_bamsites	0.0698346		breast_cov3_24589_0.02_bamsites	0.0470617		melanoma_cov3_18273_0.02_bamsites	0.0146485
bladder_cov3_18338_0.02_bamsites	0.0696646		breast_cov3_27491_0.02_bamsites	0.0559572		melanoma_cov3_18338_0.02_bamsites	0.0118234
bladder_cov3_19018_0.02_bamsites	0.0689774		breast_cov3_27906_0.02_bamsites	0.0367204		melanoma_cov3_19018_0.02_bamsites	0.0116962
bladder_cov3_1959_0.02_bamsites	0.0697823		breast_cov3_2828_0.02_bamsites	0.0493292		melanoma_cov3_1959_0.02_bamsites	0.00978925
bladder_cov3_20017_0.02_bamsites	0.0690146		breast_cov3_3069_0.02_bamsites	0.0467763		melanoma_cov3_20017_0.02_bamsites	0.0122807
bladder_cov3_20996_0.02_bamsites	0.0674783		breast_cov3_32524_0.02_bamsites	0.0379702		melanoma_cov3_20996_0.02_bamsites	0.0155879
bladder_cov3_2274_0.02_bamsites	0.0666514		breast_cov3_6245_0.02_bamsites	0.0438429		melanoma_cov3_2274_0.02_bamsites	0.00797765
bladder_cov3_23018_0.02_bamsites	0.0705018		breast_cov3_8620_0.02_bamsites	0.0378622		melanoma_cov3_23018_0.02_bamsites	0.0122718
bladder_cov3_24267_0.02_bamsites	0.0711225		breast_cov3_8696_0.02_bamsites	0.0493385		melanoma_cov3_24267_0.02_bamsites	0.016268
bladder_cov3_24589_0.02_bamsites	0.0654905		breast_cov3_14703_0.03_bamsites	0.0537422		melanoma_cov3_24589_0.02_bamsites	0.0130374
bladder_cov3_27491_0.02_bamsites	0.0674161		breast_cov3_17677_0.03_bamsites	0.0517011		melanoma_cov3_27491_0.02_bamsites	0.0147913
bladder_cov3_27906_0.02_bamsites	0.0685341		breast_cov3_18273_0.03_bamsites	0.0551665		melanoma_cov3_27906_0.02_bamsites	0.0139279
bladder_cov3_2828_0.02_bamsites	0.0679375		breast_cov3_18338_0.03_bamsites	0.0629791		melanoma_cov3_2828_0.02_bamsites	0.00823129
bladder_cov3_3069_0.02_bamsites	0.0677225		breast_cov3_19018_0.03_bamsites	0.0578196		melanoma_cov3_3069_0.02_bamsites	0.00911673
bladder_cov3_32524_0.02_bamsites	0.0716226		breast_cov3_1959_0.03_bamsites	0.0457107		melanoma_cov3_32524_0.02_bamsites	0.0186393
bladder_cov3_6245_0.02_bamsites	0.0685524		breast_cov3_20017_0.03_bamsites	0.0476818		melanoma_cov3_6245_0.02_bamsites	0.0172231
bladder_cov3_8620_0.02_bamsites	0.0641246		breast_cov3_20996_0.03_bamsites	0.0504998		melanoma_cov3_8620_0.02_bamsites	0.00744506
bladder_cov3_8696_0.02_bamsites	0.0688181		breast_cov3_2274_0.03_bamsites	0.0468656		melanoma_cov3_8696_0.02_bamsites	0.00777837
bladder_cov3_14703_0.03_bamsites	0.071156		breast_cov3_23018_0.03_bamsites	0.0512557		melanoma_cov3_14703_0.03_bamsites	0.0168404
bladder_cov3_17677_0.03_bamsites	0.0733164		breast_cov3_24267_0.03_bamsites	0.039422		melanoma_cov3_17677_0.03_bamsites	0.00925832
bladder_cov3_18273_0.03_bamsites	0.0728136		breast_cov3_24589_0.03_bamsites	0.0515204		melanoma_cov3_18273_0.03_bamsites	0.020586
bladder_cov3_18338_0.03_bamsites	0.0715004		breast_cov3_27491_0.03_bamsites	0.0545017		melanoma_cov3_18338_0.03_bamsites	0.0170221
bladder_cov3_19018_0.03_bamsites	0.0679739		breast_cov3_27906_0.03_bamsites	0.0449438		melanoma_cov3_19018_0.03_bamsites	0.0190201
bladder_cov3_1959_0.03_bamsites	0.0710668		breast_cov3_2828_0.03_bamsites	0.0525369		melanoma_cov3_1959_0.03_bamsites	0.016944
bladder_cov3_20017_0.03_bamsites	0.0685894		breast_cov3_3069_0.03_bamsites	0.0596061		melanoma_cov3_20017_0.03_bamsites	0.0206227
bladder_cov3_20996_0.03_bamsites	0.0683739		breast_cov3_32524_0.03_bamsites	0.0455861		melanoma_cov3_20996_0.03_bamsites	0.0222999
bladder_cov3_2274_0.03_bamsites	0.071336		breast_cov3_6245_0.03_bamsites	0.0514245		melanoma_cov3_2274_0.03_bamsites	0.0163135
bladder_cov3_23018_0.03_bamsites	0.0743353		breast_cov3_8620_0.03_bamsites	0.0372476		melanoma_cov3_23018_0.03_bamsites	0.0163328
bladder_cov3_24267_0.03_bamsites	0.0730075		breast_cov3_8696_0.03_bamsites	0.0583556		melanoma_cov3_24267_0.03_bamsites	0.0198228
bladder_cov3_24589_0.03_bamsites	0.0669645		breast_cov3_14703_0.04_bamsites	0.0508084		melanoma_cov3_24589_0.03_bamsites	0.0219096
bladder_cov3_27491_0.03_bamsites	0.0685983		breast_cov3_17677_0.04_bamsites	0.0594706		melanoma_cov3_27491_0.03_bamsites	0.0205539
bladder_cov3_27906_0.03_bamsites	0.0694062		breast_cov3_18273_0.04_bamsites	0.0547697		melanoma_cov3_27906_0.03_bamsites	0.0181036
bladder_cov3_2828_0.03_bamsites	0.0709233		breast_cov3_18338_0.04_bamsites	0.0698093		melanoma_cov3_2828_0.03_bamsites	0.0153302
bladder_cov3_3069_0.03_bamsites	0.0681643		breast_cov3_19018_0.04_bamsites	0.0611215		melanoma_cov3_3069_0.03_bamsites	0.0134542
bladder_cov3_32524_0.03_bamsites	0.0706612		breast_cov3_1959_0.04_bamsites	0.0430739		melanoma_cov3_32524_0.03_bamsites	0.0243921
bladder_cov3_6245_0.03_bamsites	0.0696926		breast_cov3_20017_0.04_bamsites	0.0482881		melanoma_cov3_6245_0.03_bamsites	0.0236746
bladder_cov3_8620_0.03_bamsites	0.0662407		breast_cov3_20996_0.04_bamsites	0.0562984		melanoma_cov3_8620_0.03_bamsites	0.0125682
bladder_cov3_8696_0.03_bamsites	0.068087		breast_cov3_2274_0.04_bamsites	0.0536177		melanoma_cov3_8696_0.03_bamsites	0.0187609
bladder_cov3_14703_0.04_bamsites	0.0724143		breast_cov3_23018_0.04_bamsites	0.0518986		melanoma_cov3_14703_0.04_bamsites	0.025473
bladder_cov3_17677_0.04_bamsites	0.0760356		breast_cov3_24267_0.04_bamsites	0.0414255		melanoma_cov3_17677_0.04_bamsites	0.0144852
bladder_cov3_18273_0.04_bamsites	0.0732041		breast_cov3_24589_0.04_bamsites	0.0564001		melanoma_cov3_18273_0.04_bamsites	0.0284983
bladder_cov3_18338_0.04_bamsites	0.0742873		breast_cov3_27491_0.04_bamsites	0.0631477		melanoma_cov3_18338_0.04_bamsites	0.0247451
bladder_cov3_19018_0.04_bamsites	0.0698101		breast_cov3_27906_0.04_bamsites	0.0599536		melanoma_cov3_19018_0.04_bamsites	0.0248714
bladder_cov3_1959_0.04_bamsites	0.0726142		breast_cov3_2828_0.04_bamsites	0.0568662		melanoma_cov3_1959_0.04_bamsites	0.025467
bladder_cov3_20017_0.04_bamsites	0.0718104		breast_cov3_3069_0.04_bamsites	0.0548723		melanoma_cov3_20017_0.04_bamsites	0.0258689
bladder_cov3_20996_0.04_bamsites	0.071865		breast_cov3_32524_0.04_bamsites	0.0509415		melanoma_cov3_20996_0.04_bamsites	0.0282916
bladder_cov3_2274_0.04_bamsites	0.0704072		breast_cov3_6245_0.04_bamsites	0.0525488		melanoma_cov3_2274_0.04_bamsites	0.0195231
bladder_cov3_23018_0.04_bamsites	0.0775002		breast_cov3_8620_0.04_bamsites	0.0372917		melanoma_cov3_23018_0.04_bamsites	0.0231293
bladder_cov3_24267_0.04_bamsites	0.0755173		breast_cov3_8696_0.04_bamsites	0.0614706		melanoma_cov3_24267_0.04_bamsites	0.0230845
bladder_cov3_24589_0.04_bamsites	0.0679541		breast_cov3_14703_0.05_bamsites	0.0449214		melanoma_cov3_24589_0.04_bamsites	0.0286458
bladder_cov3_27491_0.04_bamsites	0.0723109		breast_cov3_17677_0.05_bamsites	0.062737		melanoma_cov3_27491_0.04_bamsites	0.0289268
bladder_cov3_27906_0.04_bamsites	0.0740628		breast_cov3_18273_0.05_bamsites	0.0496532		melanoma_cov3_27906_0.04_bamsites	0.0230287
bladder_cov3_2828_0.04_bamsites	0.0711819		breast_cov3_18338_0.05_bamsites	0.0728479		melanoma_cov3_2828_0.04_bamsites	0.0208826
bladder_cov3_3069_0.04_bamsites	0.072377		breast_cov3_19018_0.05_bamsites	0.0597912		melanoma_cov3_3069_0.04_bamsites	0.0212288
bladder_cov3_32524_0.04_bamsites	0.0716319		breast_cov3_1959_0.05_bamsites	0.0383464		melanoma_cov3_32524_0.04_bamsites	0.0356307
bladder_cov3_6245_0.04_bamsites	0.0719248		breast_cov3_20017_0.05_bamsites	0.0460674		melanoma_cov3_6245_0.04_bamsites	0.0275733
bladder_cov3_8620_0.04_bamsites	0.067308		breast_cov3_20996_0.05_bamsites	0.0504376		melanoma_cov3_8620_0.04_bamsites	0.0218045
bladder_cov3_8696_0.04_bamsites	0.0692914		breast_cov3_2274_0.05_bamsites	0.0534409		melanoma_cov3_8696_0.04_bamsites	0.0200493
bladder_cov3_14703_0.05_bamsites	0.0735677		breast_cov3_23018_0.05_bamsites	0.054124		melanoma_cov3_14703_0.05_bamsites	0.030049
bladder_cov3_17677_0.05_bamsites	0.0756462		breast_cov3_24267_0.05_bamsites	0.0323606		melanoma_cov3_17677_0.05_bamsites	0.0263768
bladder_cov3_18273_0.05_bamsites	0.0744242		breast_cov3_24589_0.05_bamsites	0.0519927		melanoma_cov3_18273_0.05_bamsites	0.0337452
bladder_cov3_18338_0.05_bamsites	0.069967		breast_cov3_27491_0.05_bamsites	0.0622713		melanoma_cov3_18338_0.05_bamsites	0.0342113
bladder_cov3_19018_0.05_bamsites	0.070766		breast_cov3_27906_0.05_bamsites	0.0632661		melanoma_cov3_19018_0.05_bamsites	0.0313402
bladder_cov3_1959_0.05_bamsites	0.0740202		breast_cov3_2828_0.05_bamsites	0.0510059		melanoma_cov3_1959_0.05_bamsites	0.0301245
bladder_cov3_20017_0.05_bamsites	0.0719503		breast_cov3_3069_0.05_bamsites	0.0479486		melanoma_cov3_20017_0.05_bamsites	0.0296904
bladder_cov3_20996_0.05_bamsites	0.0722293		breast_cov3_32524_0.05_bamsites	0.0565865		melanoma_cov3_20996_0.05_bamsites	0.0350904
bladder_cov3_2274_0.05_bamsites	0.0730175		breast_cov3_6245_0.05_bamsites	0.0548362		melanoma_cov3_2274_0.05_bamsites	0.0219694
bladder_cov3_23018_0.05_bamsites	0.0792257		breast_cov3_8620_0.05_bamsites	0.0310198		melanoma_cov3_23018_0.05_bamsites	0.0316411
bladder_cov3_24267_0.05_bamsites	0.0758785		breast_cov3_8696_0.05_bamsites	0.0621408		melanoma_cov3_24267_0.05_bamsites	0.0262247
bladder_cov3_24589_0.05_bamsites	0.0684642		breast_cov3_14703_0.06_bamsites	0.0493515		melanoma_cov3_24589_0.05_bamsites	0.0323922
bladder_cov3_27491_0.05_bamsites	0.0747256		breast_cov3_17677_0.06_bamsites	0.0640967		melanoma_cov3_27491_0.05_bamsites	0.0339312
bladder_cov3_27906_0.05_bamsites	0.0733039		breast_cov3_18273_0.06_bamsites	0.0562198		melanoma_cov3_27906_0.05_bamsites	0.0273795
bladder_cov3_2828_0.05_bamsites	0.071118		breast_cov3_18338_0.06_bamsites	0.0745267		melanoma_cov3_2828_0.05_bamsites	0.024975
bladder_cov3_3069_0.05_bamsites	0.0716278		breast_cov3_19018_0.06_bamsites	0.0671689		melanoma_cov3_3069_0.05_bamsites	0.0342989
bladder_cov3_32524_0.05_bamsites	0.0714102		breast_cov3_1959_0.06_bamsites	0.0365937		melanoma_cov3_32524_0.05_bamsites	0.0377177
bladder_cov3_6245_0.05_bamsites	0.070453		breast_cov3_20017_0.06_bamsites	0.0516099		melanoma_cov3_6245_0.05_bamsites	0.0307577
bladder_cov3_8620_0.05_bamsites	0.0668009		breast_cov3_20996_0.06_bamsites	0.0536737		melanoma_cov3_8620_0.05_bamsites	0.0275781
bladder_cov3_8696_0.05_bamsites	0.0707456		breast_cov3_2274_0.06_bamsites	0.0613365		melanoma_cov3_8696_0.05_bamsites	0.0250543
bladder_cov3_14703_0.06_bamsites	0.0742893		breast_cov3_23018_0.06_bamsites	0.0551232		melanoma_cov3_14703_0.06_bamsites	0.0361706
bladder_cov3_17677_0.06_bamsites	0.0762237		breast_cov3_24267_0.06_bamsites	0.0346256		melanoma_cov3_17677_0.06_bamsites	0.0306645
bladder_cov3_18273_0.06_bamsites	0.0757903		breast_cov3_24589_0.06_bamsites	0.0491666		melanoma_cov3_18273_0.06_bamsites	0.0354405
bladder_cov3_18338_0.06_bamsites	0.0704076		breast_cov3_27491_0.06_bamsites	0.0667238		melanoma_cov3_18338_0.06_bamsites	0.0373441
bladder_cov3_19018_0.06_bamsites	0.0716013		breast_cov3_27906_0.06_bamsites	0.0667071		melanoma_cov3_19018_0.06_bamsites	0.0393349
bladder_cov3_1959_0.06_bamsites	0.0746078		breast_cov3_2828_0.06_bamsites	0.0460937		melanoma_cov3_1959_0.06_bamsites	0.0352161
bladder_cov3_20017_0.06_bamsites	0.0716152		breast_cov3_3069_0.06_bamsites	0.0440584		melanoma_cov3_20017_0.06_bamsites	0.035444
bladder_cov3_20996_0.06_bamsites	0.0724023		breast_cov3_32524_0.06_bamsites	0.0578073		melanoma_cov3_20996_0.06_bamsites	0.0373247
bladder_cov3_2274_0.06_bamsites	0.0767079		breast_cov3_6245_0.06_bamsites	0.0603637		melanoma_cov3_2274_0.06_bamsites	0.0316564
bladder_cov3_23018_0.06_bamsites	0.0778339		breast_cov3_8620_0.06_bamsites	0.0422514		melanoma_cov3_23018_0.06_bamsites	0.0421155
bladder_cov3_24267_0.06_bamsites	0.0747413		breast_cov3_8696_0.06_bamsites	0.0659443		melanoma_cov3_24267_0.06_bamsites	0.0319334
bladder_cov3_24589_0.06_bamsites	0.0704598		breast_cov3_14703_0.08_bamsites	0.0475488		melanoma_cov3_24589_0.06_bamsites	0.0367397
bladder_cov3_27491_0.06_bamsites	0.0740755		breast_cov3_17677_0.08_bamsites	0.0738216		melanoma_cov3_27491_0.06_bamsites	0.0406371
bladder_cov3_27906_0.06_bamsites	0.0751431		breast_cov3_18273_0.08_bamsites	0.055329		melanoma_cov3_27906_0.06_bamsites	0.0334159
bladder_cov3_2828_0.06_bamsites	0.0704065		breast_cov3_18338_0.08_bamsites	0.0846023		melanoma_cov3_2828_0.06_bamsites	0.0320174
bladder_cov3_3069_0.06_bamsites	0.0724552		breast_cov3_19018_0.08_bamsites	0.0728459		melanoma_cov3_3069_0.06_bamsites	0.039905
bladder_cov3_32524_0.06_bamsites	0.073222		breast_cov3_1959_0.08_bamsites	0.0430692		melanoma_cov3_32524_0.06_bamsites	0.041178
bladder_cov3_6245_0.06_bamsites	0.0710952		breast_cov3_20017_0.08_bamsites	0.058501		melanoma_cov3_6245_0.06_bamsites	0.0358829
bladder_cov3_8620_0.06_bamsites	0.0668717		breast_cov3_20996_0.08_bamsites	0.0575798		melanoma_cov3_8620_0.06_bamsites	0.0346512
bladder_cov3_8696_0.06_bamsites	0.0731386		breast_cov3_2274_0.08_bamsites	0.0581034		melanoma_cov3_8696_0.06_bamsites	0.0329952
bladder_cov3_14703_0.08_bamsites	0.0717524		breast_cov3_23018_0.08_bamsites	0.0615707		melanoma_cov3_14703_0.08_bamsites	0.0456208
bladder_cov3_17677_0.08_bamsites	0.0764386		breast_cov3_24267_0.08_bamsites	0.0377245		melanoma_cov3_17677_0.08_bamsites	0.0403007
bladder_cov3_18273_0.08_bamsites	0.0760601		breast_cov3_24589_0.08_bamsites	0.0465164		melanoma_cov3_18273_0.08_bamsites	0.0412534
bladder_cov3_18338_0.08_bamsites	0.0753693		breast_cov3_27491_0.08_bamsites	0.0679774		melanoma_cov3_18338_0.08_bamsites	0.0486078
bladder_cov3_19018_0.08_bamsites	0.0736358		breast_cov3_27906_0.08_bamsites	0.0686433		melanoma_cov3_19018_0.08_bamsites	0.0507709
bladder_cov3_1959_0.08_bamsites	0.0772983		breast_cov3_2828_0.08_bamsites	0.0561595		melanoma_cov3_1959_0.08_bamsites	0.0476742
bladder_cov3_20017_0.08_bamsites	0.0731267		breast_cov3_3069_0.08_bamsites	0.049914		melanoma_cov3_20017_0.08_bamsites	0.047646
bladder_cov3_20996_0.08_bamsites	0.0748656		breast_cov3_32524_0.08_bamsites	0.0655932		melanoma_cov3_20996_0.08_bamsites	0.0447627
bladder_cov3_2274_0.08_bamsites	0.0756158		breast_cov3_6245_0.08_bamsites	0.0646443		melanoma_cov3_2274_0.08_bamsites	0.0401779
bladder_cov3_23018_0.08_bamsites	0.0789008		breast_cov3_8620_0.08_bamsites	0.0542877		melanoma_cov3_23018_0.08_bamsites	0.0449537
bladder_cov3_24267_0.08_bamsites	0.0770902		breast_cov3_8696_0.08_bamsites	0.0701338		melanoma_cov3_24267_0.08_bamsites	0.0415704
bladder_cov3_24589_0.08_bamsites	0.0735073		breast_cov3_14703_0.1_bamsites	0.0590993		melanoma_cov3_24589_0.08_bamsites	0.0400406
bladder_cov3_27491_0.08_bamsites	0.07913		breast_cov3_17677_0.1_bamsites	0.0702881		melanoma_cov3_27491_0.08_bamsites	0.0440903
bladder_cov3_27906_0.08_bamsites	0.0779016		breast_cov3_18273_0.1_bamsites	0.0606939		melanoma_cov3_27906_0.08_bamsites	0.0388237
bladder_cov3_2828_0.08_bamsites	0.0758285		breast_cov3_18338_0.1_bamsites	0.0878846		melanoma_cov3_2828_0.08_bamsites	0.0404282
bladder_cov3_3069_0.08_bamsites	0.0744336		breast_cov3_19018_0.1_bamsites	0.0744002		melanoma_cov3_3069_0.08_bamsites	0.0452267
bladder_cov3_32524_0.08_bamsites	0.0731591		breast_cov3_1959_0.1_bamsites	0.0473522		melanoma_cov3_32524_0.08_bamsites	0.0460915
bladder_cov3_6245_0.08_bamsites	0.0757368		breast_cov3_20017_0.1_bamsites	0.0590756		melanoma_cov3_6245_0.08_bamsites	0.0451294
bladder_cov3_8620_0.08_bamsites	0.0696624		breast_cov3_20996_0.1_bamsites	0.0675816		melanoma_cov3_8620_0.08_bamsites	0.0451816
bladder_cov3_8696_0.08_bamsites	0.0767438		breast_cov3_2274_0.1_bamsites	0.0592964		melanoma_cov3_8696_0.08_bamsites	0.0423126
bladder_cov3_14703_0.1_bamsites	0.077972		breast_cov3_23018_0.1_bamsites	0.0650912		melanoma_cov3_14703_0.1_bamsites	0.0573853
bladder_cov3_17677_0.1_bamsites	0.0819683		breast_cov3_24267_0.1_bamsites	0.039247		melanoma_cov3_17677_0.1_bamsites	0.0428448
bladder_cov3_18273_0.1_bamsites	0.0812483		breast_cov3_24589_0.1_bamsites	0.0469074		melanoma_cov3_18273_0.1_bamsites	0.049575
bladder_cov3_18338_0.1_bamsites	0.0785589		breast_cov3_27491_0.1_bamsites	0.0734679		melanoma_cov3_18338_0.1_bamsites	0.0544083
bladder_cov3_19018_0.1_bamsites	0.0766852		breast_cov3_27906_0.1_bamsites	0.0708885		melanoma_cov3_19018_0.1_bamsites	0.0599006
bladder_cov3_1959_0.1_bamsites	0.0794663		breast_cov3_2828_0.1_bamsites	0.0567842		melanoma_cov3_1959_0.1_bamsites	0.0544944
bladder_cov3_20017_0.1_bamsites	0.0788765		breast_cov3_3069_0.1_bamsites	0.0624163		melanoma_cov3_20017_0.1_bamsites	0.0512272
bladder_cov3_20996_0.1_bamsites	0.077583		breast_cov3_32524_0.1_bamsites	0.0695466		melanoma_cov3_20996_0.1_bamsites	0.0549423
bladder_cov3_2274_0.1_bamsites	0.0781797		breast_cov3_6245_0.1_bamsites	0.0689805		melanoma_cov3_2274_0.1_bamsites	0.047807
bladder_cov3_23018_0.1_bamsites	0.0812382		breast_cov3_8620_0.1_bamsites	0.0562304		melanoma_cov3_23018_0.1_bamsites	0.0542566
bladder_cov3_24267_0.1_bamsites	0.0795491		breast_cov3_8696_0.1_bamsites	0.0715912		melanoma_cov3_24267_0.1_bamsites	0.0527043
bladder_cov3_24589_0.1_bamsites	0.0794893					melanoma_cov3_24589_0.1_bamsites	0.0394338
bladder_cov3_27491_0.1_bamsites	0.0817369					melanoma_cov3_27491_0.1_bamsites	0.0478746
bladder_cov3_27906_0.1_bamsites	0.0822559					melanoma_cov3_27906_0.1_bamsites	0.0436161
bladder_cov3_2828_0.1_bamsites	0.0797334					melanoma_cov3_2828_0.1_bamsites	0.0486207
bladder_cov3_3069_0.1_bamsites	0.0779911					melanoma_cov3_3069_0.1_bamsites	0.0535336
bladder_cov3_32524_0.1_bamsites	0.0763601					melanoma_cov3_32524_0.1_bamsites	0.0550898
bladder_cov3_6245_0.1_bamsites	0.0814585					melanoma_cov3_6245_0.1_bamsites	0.0537797
bladder_cov3_8620_0.1_bamsites	0.0785462					melanoma_cov3_8620_0.1_bamsites	0.0532362
bladder_cov3_8696_0.1_bamsites	0.0793293					melanoma_cov3_8696_0.1_bamsites	0.0542724

## Sheet: Fig 1g
Fig 1g. Depth of coverage assessment
Samples (cancer_coverage_seed_bamsites)	SBS2		Samples (cancer_coverage_seed_bamsites)	SBS3		Samples (cancer_coverage_seed_bamsites)	SBS7a
bladder_cov0.1_seed10595_bamsites	0.0814057		breast_cov0.1_seed10595_bamsites	0.0598033		melanoma_cov0.1_seed10595_bamsites	0.180543
bladder_cov0.1_seed12295_bamsites	0.0697718		breast_cov0.1_seed12295_bamsites	0.0333132		melanoma_cov0.1_seed12295_bamsites	0.0977809
bladder_cov0.1_seed12535_bamsites	0.0430602		breast_cov0.1_seed12535_bamsites	0.0737216		melanoma_cov0.1_seed12535_bamsites	0.0277653
bladder_cov0.1_seed14267_bamsites	0.102299		breast_cov0.1_seed14267_bamsites	0.0673711		melanoma_cov0.1_seed14267_bamsites	0.0668066
bladder_cov0.1_seed15335_bamsites	0.115186		breast_cov0.1_seed15335_bamsites	0.0946758		melanoma_cov0.1_seed15335_bamsites	0.127818
bladder_cov0.1_seed15706_bamsites	0.0575457		breast_cov0.1_seed15706_bamsites	0.111317		melanoma_cov0.1_seed15706_bamsites	0.0297292
bladder_cov0.1_seed16164_bamsites	0.0979451		breast_cov0.1_seed16164_bamsites	0.128083		melanoma_cov0.1_seed16164_bamsites	0.103234
bladder_cov0.1_seed16965_bamsites	0.0899563		breast_cov0.1_seed16965_bamsites	0.13843		melanoma_cov0.1_seed16965_bamsites	0.061027
bladder_cov0.1_seed18988_bamsites	0.0343168		breast_cov0.1_seed18988_bamsites	0.0927728		melanoma_cov0.1_seed18988_bamsites	0.111915
bladder_cov0.1_seed20201_bamsites	0.0843854		breast_cov0.1_seed20201_bamsites	0.0055471		melanoma_cov0.1_seed20201_bamsites	0.113146
bladder_cov0.1_seed22195_bamsites	0.103792		breast_cov0.1_seed22195_bamsites	0.133906		melanoma_cov0.1_seed22195_bamsites	0.0804738
bladder_cov0.1_seed22973_bamsites	0.0787654		breast_cov0.1_seed22973_bamsites	0.0767689		melanoma_cov0.1_seed22973_bamsites	0.102106
bladder_cov0.1_seed23088_bamsites	0.105489		breast_cov0.1_seed23088_bamsites	0.0112425		melanoma_cov0.1_seed23088_bamsites	0.040439
bladder_cov0.1_seed23280_bamsites	0.065014		breast_cov0.1_seed23280_bamsites	0.103723		melanoma_cov0.1_seed23280_bamsites	0.0762603
bladder_cov0.1_seed27241_bamsites	0.0923957		breast_cov0.1_seed27241_bamsites	0.0935295		melanoma_cov0.1_seed27241_bamsites	0.0944255
bladder_cov0.1_seed28610_bamsites	0.0770871		breast_cov0.1_seed28610_bamsites	0.0526893		melanoma_cov0.1_seed28610_bamsites	0.10532
bladder_cov0.1_seed28923_bamsites	0.0988258		breast_cov0.1_seed28923_bamsites	0.00290924		melanoma_cov0.1_seed28923_bamsites	0.0119232
bladder_cov0.1_seed6579_bamsites	0.0661663		breast_cov0.1_seed6579_bamsites	0.0978802		melanoma_cov0.1_seed6579_bamsites	0.10193
bladder_cov0.1_seed6800_bamsites	0.079492		breast_cov0.1_seed6800_bamsites	0.113188		melanoma_cov0.1_seed6800_bamsites	0.0739838
bladder_cov0.1_seed7717_bamsites	0.0695222		breast_cov0.1_seed7717_bamsites	0		melanoma_cov0.1_seed7717_bamsites	0.129368
bladder_cov0.5_seed10595_bamsites	0.0867839		breast_cov0.5_seed10595_bamsites	0.0932302		melanoma_cov0.5_seed10595_bamsites	0.10199
bladder_cov0.5_seed12295_bamsites	0.069969		breast_cov0.5_seed12295_bamsites	0.073149		melanoma_cov0.5_seed12295_bamsites	0.104409
bladder_cov0.5_seed12535_bamsites	0.0655284		breast_cov0.5_seed12535_bamsites	0.111705		melanoma_cov0.5_seed12535_bamsites	0.0858571
bladder_cov0.5_seed14267_bamsites	0.0763257		breast_cov0.5_seed14267_bamsites	0.066632		melanoma_cov0.5_seed14267_bamsites	0.112008
bladder_cov0.5_seed15335_bamsites	0.0788846		breast_cov0.5_seed15335_bamsites	0.111204		melanoma_cov0.5_seed15335_bamsites	0.0677198
bladder_cov0.5_seed15706_bamsites	0.0872358		breast_cov0.5_seed15706_bamsites	0.0970676		melanoma_cov0.5_seed15706_bamsites	0.061738
bladder_cov0.5_seed16164_bamsites	0.0935827		breast_cov0.5_seed16164_bamsites	0.11357		melanoma_cov0.5_seed16164_bamsites	0.133419
bladder_cov0.5_seed16965_bamsites	0.0861344		breast_cov0.5_seed16965_bamsites	0.0851924		melanoma_cov0.5_seed16965_bamsites	0.0789764
bladder_cov0.5_seed18988_bamsites	0.0785277		breast_cov0.5_seed18988_bamsites	0.114427		melanoma_cov0.5_seed18988_bamsites	0.101005
bladder_cov0.5_seed20201_bamsites	0.0851465		breast_cov0.5_seed20201_bamsites	0.0835871		melanoma_cov0.5_seed20201_bamsites	0.111256
bladder_cov0.5_seed22195_bamsites	0.0966427		breast_cov0.5_seed22195_bamsites	0.0966501		melanoma_cov0.5_seed22195_bamsites	0.0962585
bladder_cov0.5_seed22973_bamsites	0.0810276		breast_cov0.5_seed22973_bamsites	0.121736		melanoma_cov0.5_seed22973_bamsites	0.127236
bladder_cov0.5_seed23088_bamsites	0.0706124		breast_cov0.5_seed23088_bamsites	0.0544848		melanoma_cov0.5_seed23088_bamsites	0.0744744
bladder_cov0.5_seed23280_bamsites	0.0661194		breast_cov0.5_seed23280_bamsites	0.107812		melanoma_cov0.5_seed23280_bamsites	0.079518
bladder_cov0.5_seed27241_bamsites	0.0900536		breast_cov0.5_seed27241_bamsites	0.0638394		melanoma_cov0.5_seed27241_bamsites	0.0832674
bladder_cov0.5_seed28610_bamsites	0.0701452		breast_cov0.5_seed28610_bamsites	0.119063		melanoma_cov0.5_seed28610_bamsites	0.0992365
bladder_cov0.5_seed28923_bamsites	0.092798		breast_cov0.5_seed28923_bamsites	0.0744827		melanoma_cov0.5_seed28923_bamsites	0.107965
bladder_cov0.5_seed6579_bamsites	0.0894448		breast_cov0.5_seed6579_bamsites	0.140708		melanoma_cov0.5_seed6579_bamsites	0.0697764
bladder_cov0.5_seed6800_bamsites	0.0805946		breast_cov0.5_seed6800_bamsites	0.0846643		melanoma_cov0.5_seed6800_bamsites	0.0974461
bladder_cov0.5_seed7717_bamsites	0.0711041		breast_cov0.5_seed7717_bamsites	0.073578		melanoma_cov0.5_seed7717_bamsites	0.0839205
bladder_cov1_seed10595_bamsites	0.0765918		breast_cov1_seed10595_bamsites	0.0797131		melanoma_cov1_seed10595_bamsites	0.112142
bladder_cov1_seed12295_bamsites	0.0843445		breast_cov1_seed12295_bamsites	0.0869595		melanoma_cov1_seed12295_bamsites	0.0960016
bladder_cov1_seed12535_bamsites	0.0743621		breast_cov1_seed12535_bamsites	0.0945175		melanoma_cov1_seed12535_bamsites	0.0877424
bladder_cov1_seed14267_bamsites	0.0756325		breast_cov1_seed14267_bamsites	0.0679499		melanoma_cov1_seed14267_bamsites	0.0983544
bladder_cov1_seed15335_bamsites	0.0841019		breast_cov1_seed15335_bamsites	0.100839		melanoma_cov1_seed15335_bamsites	0.0950702
bladder_cov1_seed15706_bamsites	0.0802962		breast_cov1_seed15706_bamsites	0.0897013		melanoma_cov1_seed15706_bamsites	0.0932591
bladder_cov1_seed16164_bamsites	0.0806187		breast_cov1_seed16164_bamsites	0.0959286		melanoma_cov1_seed16164_bamsites	0.113166
bladder_cov1_seed16965_bamsites	0.0917384		breast_cov1_seed16965_bamsites	0.098519		melanoma_cov1_seed16965_bamsites	0.0964235
bladder_cov1_seed18988_bamsites	0.0768091		breast_cov1_seed18988_bamsites	0.125785		melanoma_cov1_seed18988_bamsites	0.105501
bladder_cov1_seed20201_bamsites	0.0884404		breast_cov1_seed20201_bamsites	0.0903481		melanoma_cov1_seed20201_bamsites	0.0971731
bladder_cov1_seed22195_bamsites	0.0905682		breast_cov1_seed22195_bamsites	0.0967732		melanoma_cov1_seed22195_bamsites	0.0993736
bladder_cov1_seed22973_bamsites	0.0907498		breast_cov1_seed22973_bamsites	0.094446		melanoma_cov1_seed22973_bamsites	0.110015
bladder_cov1_seed23088_bamsites	0.079655		breast_cov1_seed23088_bamsites	0.0950143		melanoma_cov1_seed23088_bamsites	0.065648
bladder_cov1_seed23280_bamsites	0.0621535		breast_cov1_seed23280_bamsites	0.0968721		melanoma_cov1_seed23280_bamsites	0.0916668
bladder_cov1_seed27241_bamsites	0.0854833		breast_cov1_seed27241_bamsites	0.0720671		melanoma_cov1_seed27241_bamsites	0.110348
bladder_cov1_seed28610_bamsites	0.0743717		breast_cov1_seed28610_bamsites	0.104671		melanoma_cov1_seed28610_bamsites	0.0983646
bladder_cov1_seed28923_bamsites	0.082168		breast_cov1_seed28923_bamsites	0.085809		melanoma_cov1_seed28923_bamsites	0.104787
bladder_cov1_seed6579_bamsites	0.0829661		breast_cov1_seed6579_bamsites	0.113805		melanoma_cov1_seed6579_bamsites	0.0819319
bladder_cov1_seed6800_bamsites	0.0818147		breast_cov1_seed6800_bamsites	0.0895082		melanoma_cov1_seed6800_bamsites	0.0655114
bladder_cov1_seed7717_bamsites	0.0743805		breast_cov1_seed7717_bamsites	0.0972242		melanoma_cov1_seed7717_bamsites	0.1047
bladder_cov2_seed10595_bamsites	0.0789828		breast_cov2_seed10595_bamsites	0.0863569		melanoma_cov2_seed10595_bamsites	0.105312
bladder_cov2_seed12295_bamsites	0.0852749		breast_cov2_seed12295_bamsites	0.0957654		melanoma_cov2_seed12295_bamsites	0.0958429
bladder_cov2_seed12535_bamsites	0.0803439		breast_cov2_seed12535_bamsites	0.0853661		melanoma_cov2_seed12535_bamsites	0.0919811
bladder_cov2_seed14267_bamsites	0.0798562		breast_cov2_seed14267_bamsites	0.0738723		melanoma_cov2_seed14267_bamsites	0.0957586
bladder_cov2_seed15335_bamsites	0.0795025		breast_cov2_seed15335_bamsites	0.115567		melanoma_cov2_seed15335_bamsites	0.1034
bladder_cov2_seed15706_bamsites	0.0772973		breast_cov2_seed15706_bamsites	0.0915984		melanoma_cov2_seed15706_bamsites	0.0899927
bladder_cov2_seed16164_bamsites	0.0788381		breast_cov2_seed16164_bamsites	0.0754719		melanoma_cov2_seed16164_bamsites	0.104851
bladder_cov2_seed16965_bamsites	0.0882465		breast_cov2_seed16965_bamsites	0.104022		melanoma_cov2_seed16965_bamsites	0.0947454
bladder_cov2_seed18988_bamsites	0.0753216		breast_cov2_seed18988_bamsites	0.107196		melanoma_cov2_seed18988_bamsites	0.109826
bladder_cov2_seed20201_bamsites	0.0824556		breast_cov2_seed20201_bamsites	0.0868255		melanoma_cov2_seed20201_bamsites	0.0949703
bladder_cov2_seed22195_bamsites	0.0828897		breast_cov2_seed22195_bamsites	0.0863512		melanoma_cov2_seed22195_bamsites	0.100429
bladder_cov2_seed22973_bamsites	0.0908767		breast_cov2_seed22973_bamsites	0.0951646		melanoma_cov2_seed22973_bamsites	0.117372
bladder_cov2_seed23088_bamsites	0.0823211		breast_cov2_seed23088_bamsites	0.0943801		melanoma_cov2_seed23088_bamsites	0.0712664
bladder_cov2_seed23280_bamsites	0.0734686		breast_cov2_seed23280_bamsites	0.0917568		melanoma_cov2_seed23280_bamsites	0.0887801
bladder_cov2_seed27241_bamsites	0.0842856		breast_cov2_seed27241_bamsites	0.0816436		melanoma_cov2_seed27241_bamsites	0.112008
bladder_cov2_seed28610_bamsites	0.0736171		breast_cov2_seed28610_bamsites	0.0903122		melanoma_cov2_seed28610_bamsites	0.101004
bladder_cov2_seed28923_bamsites	0.0731488		breast_cov2_seed28923_bamsites	0.0947505		melanoma_cov2_seed28923_bamsites	0.0984654
bladder_cov2_seed6579_bamsites	0.0825586		breast_cov2_seed6579_bamsites	0.0988474		melanoma_cov2_seed6579_bamsites	0.0788525
bladder_cov2_seed6800_bamsites	0.0786283		breast_cov2_seed6800_bamsites	0.0752382		melanoma_cov2_seed6800_bamsites	0.0808687
bladder_cov2_seed7717_bamsites	0.072993		breast_cov2_seed7717_bamsites	0.0948213		melanoma_cov2_seed7717_bamsites	0.0930258
bladder_cov3_seed10595_bamsites	0.0777457		breast_cov3_seed10595_bamsites	0.08631		melanoma_cov3_seed10595_bamsites	0.100771
bladder_cov3_seed12295_bamsites	0.0851437		breast_cov3_seed12295_bamsites	0.101365		melanoma_cov3_seed12295_bamsites	0.100409
bladder_cov3_seed12535_bamsites	0.0873624		breast_cov3_seed12535_bamsites	0.0805337		melanoma_cov3_seed12535_bamsites	0.0795766
bladder_cov3_seed14267_bamsites	0.0791811		breast_cov3_seed14267_bamsites	0.0841704		melanoma_cov3_seed14267_bamsites	0.0983866
bladder_cov3_seed15335_bamsites	0.0803755		breast_cov3_seed15335_bamsites	0.106203		melanoma_cov3_seed15335_bamsites	0.0953535
bladder_cov3_seed15706_bamsites	0.0729557		breast_cov3_seed15706_bamsites	0.0887276		melanoma_cov3_seed15706_bamsites	0.0898152
bladder_cov3_seed16164_bamsites	0.0801717		breast_cov3_seed16164_bamsites	0.0847164		melanoma_cov3_seed16164_bamsites	0.109896
bladder_cov3_seed16965_bamsites	0.0863697		breast_cov3_seed16965_bamsites	0.0922704		melanoma_cov3_seed16965_bamsites	0.0976686
bladder_cov3_seed18988_bamsites	0.0815051		breast_cov3_seed18988_bamsites	0.102651		melanoma_cov3_seed18988_bamsites	0.0959943
bladder_cov3_seed20201_bamsites	0.0806698		breast_cov3_seed20201_bamsites	0.0853123		melanoma_cov3_seed20201_bamsites	0.0963527
bladder_cov3_seed22195_bamsites	0.0807021		breast_cov3_seed22195_bamsites	0.0805238		melanoma_cov3_seed22195_bamsites	0.0909316
bladder_cov3_seed22973_bamsites	0.091025		breast_cov3_seed22973_bamsites	0.0891678		melanoma_cov3_seed22973_bamsites	0.102456
bladder_cov3_seed23088_bamsites	0.0866319		breast_cov3_seed23088_bamsites	0.08111		melanoma_cov3_seed23088_bamsites	0.0892141
bladder_cov3_seed23280_bamsites	0.0753276		breast_cov3_seed23280_bamsites	0.0902908		melanoma_cov3_seed23280_bamsites	0.0988518
bladder_cov3_seed27241_bamsites	0.0835695		breast_cov3_seed27241_bamsites	0.0837154		melanoma_cov3_seed27241_bamsites	0.0937754
bladder_cov3_seed28610_bamsites	0.0776031		breast_cov3_seed28610_bamsites	0.0946992		melanoma_cov3_seed28610_bamsites	0.103849
bladder_cov3_seed28923_bamsites	0.0768733		breast_cov3_seed28923_bamsites	0.0934114		melanoma_cov3_seed28923_bamsites	0.0847694
bladder_cov3_seed6579_bamsites	0.0779691		breast_cov3_seed6579_bamsites	0.0970766		melanoma_cov3_seed6579_bamsites	0.0993993
bladder_cov3_seed6800_bamsites	0.0774438		breast_cov3_seed6800_bamsites	0.0794079		melanoma_cov3_seed6800_bamsites	0.0918138
bladder_cov3_seed7717_bamsites	0.0763573		breast_cov3_seed7717_bamsites	0.0892502		melanoma_cov3_seed7717_bamsites	0.0966997
bladder_cov5_seed10595_bamsites	0.0788754		breast_cov5_seed10595_bamsites	0.0789882		melanoma_cov5_seed10595_bamsites	0.0882742
bladder_cov5_seed12295_bamsites	0.0821156		breast_cov5_seed12295_bamsites	0.0866209		melanoma_cov5_seed12295_bamsites	0.0944863
bladder_cov5_seed12535_bamsites	0.0844257		breast_cov5_seed12535_bamsites	0.0787082		melanoma_cov5_seed12535_bamsites	0.0888716
bladder_cov5_seed14267_bamsites	0.082099		breast_cov5_seed14267_bamsites	0.0799449		melanoma_cov5_seed14267_bamsites	0.0838391
bladder_cov5_seed15335_bamsites	0.0807375		breast_cov5_seed15335_bamsites	0.0957915		melanoma_cov5_seed15335_bamsites	0.089871
bladder_cov5_seed15706_bamsites	0.0744707		breast_cov5_seed15706_bamsites	0.0846349		melanoma_cov5_seed15706_bamsites	0.0937261
bladder_cov5_seed16164_bamsites	0.0787571		breast_cov5_seed16164_bamsites	0.0829958		melanoma_cov5_seed16164_bamsites	0.0918811
bladder_cov5_seed16965_bamsites	0.0875611		breast_cov5_seed16965_bamsites	0.0886939		melanoma_cov5_seed16965_bamsites	0.0912052
bladder_cov5_seed18988_bamsites	0.0789396		breast_cov5_seed18988_bamsites	0.0972339		melanoma_cov5_seed18988_bamsites	0.0952354
bladder_cov5_seed20201_bamsites	0.0796528		breast_cov5_seed20201_bamsites	0.0884409		melanoma_cov5_seed20201_bamsites	0.0929213
bladder_cov5_seed22195_bamsites	0.0822289		breast_cov5_seed22195_bamsites	0.0888287		melanoma_cov5_seed22195_bamsites	0.0883508
bladder_cov5_seed22973_bamsites	0.0850739		breast_cov5_seed22973_bamsites	0.0825243		melanoma_cov5_seed22973_bamsites	0.0948618
bladder_cov5_seed23088_bamsites	0.0822414		breast_cov5_seed23088_bamsites	0.0812191		melanoma_cov5_seed23088_bamsites	0.0872423
bladder_cov5_seed23280_bamsites	0.0742646		breast_cov5_seed23280_bamsites	0.087901		melanoma_cov5_seed23280_bamsites	0.0937279
bladder_cov5_seed27241_bamsites	0.0795073		breast_cov5_seed27241_bamsites	0.0849928		melanoma_cov5_seed27241_bamsites	0.093076
bladder_cov5_seed28610_bamsites	0.0760873		breast_cov5_seed28610_bamsites	0.0974201		melanoma_cov5_seed28610_bamsites	0.0926822
bladder_cov5_seed28923_bamsites	0.0790671		breast_cov5_seed28923_bamsites	0.0893964		melanoma_cov5_seed28923_bamsites	0.0941581
bladder_cov5_seed6579_bamsites	0.0799619		breast_cov5_seed6579_bamsites	0.0875784		melanoma_cov5_seed6579_bamsites	0.100234
bladder_cov5_seed6800_bamsites	0.0843186		breast_cov5_seed6800_bamsites	0.0806554		melanoma_cov5_seed6800_bamsites	0.0900254
bladder_cov5_seed7717_bamsites	0.0759691		breast_cov5_seed7717_bamsites	0.0829668		melanoma_cov5_seed7717_bamsites	0.0935078
bladder_cov9_seed10595_bamsites	0.0789441		breast_cov9_seed10595_bamsites	0.0746429		melanoma_cov8_seed10595_bamsites	0.0912218
bladder_cov9_seed12295_bamsites	0.0825515		breast_cov9_seed12295_bamsites	0.0814438		melanoma_cov8_seed12295_bamsites	0.0881288
bladder_cov9_seed12535_bamsites	0.079506		breast_cov9_seed12535_bamsites	0.0738493		melanoma_cov8_seed12535_bamsites	0.0884881
bladder_cov9_seed14267_bamsites	0.0784557		breast_cov9_seed14267_bamsites	0.0777534		melanoma_cov8_seed14267_bamsites	0.0870822
bladder_cov9_seed15335_bamsites	0.0824109		breast_cov9_seed15335_bamsites	0.0913939		melanoma_cov8_seed15335_bamsites	0.087308
bladder_cov9_seed15706_bamsites	0.0740738		breast_cov9_seed15706_bamsites	0.0824527		melanoma_cov8_seed15706_bamsites	0.0884733
bladder_cov9_seed16164_bamsites	0.0785263		breast_cov9_seed16164_bamsites	0.08551		melanoma_cov8_seed16164_bamsites	0.0888023
bladder_cov9_seed16965_bamsites	0.0839762		breast_cov9_seed16965_bamsites	0.0821084		melanoma_cov8_seed16965_bamsites	0.0864013
bladder_cov9_seed18988_bamsites	0.0797065		breast_cov9_seed18988_bamsites	0.0877761		melanoma_cov8_seed18988_bamsites	0.0884437
bladder_cov9_seed20201_bamsites	0.0811674		breast_cov9_seed20201_bamsites	0.0832367		melanoma_cov8_seed20201_bamsites	0.0904922
bladder_cov9_seed22195_bamsites	0.0828693		breast_cov9_seed22195_bamsites	0.0852737		melanoma_cov8_seed22195_bamsites	0.0896828
bladder_cov9_seed22973_bamsites	0.0807228		breast_cov9_seed22973_bamsites	0.0780451		melanoma_cov8_seed22973_bamsites	0.088531
bladder_cov9_seed23088_bamsites	0.0813177		breast_cov9_seed23088_bamsites	0.085198		melanoma_cov8_seed23088_bamsites	0.0896956
bladder_cov9_seed23280_bamsites	0.0770024		breast_cov9_seed23280_bamsites	0.082646		melanoma_cov8_seed23280_bamsites	0.0894754
bladder_cov9_seed27241_bamsites	0.0804217		breast_cov9_seed27241_bamsites	0.0776276		melanoma_cov8_seed27241_bamsites	0.0903869
bladder_cov9_seed28610_bamsites	0.0783759		breast_cov9_seed28610_bamsites	0.0908054		melanoma_cov8_seed28610_bamsites	0.0859299
bladder_cov9_seed28923_bamsites	0.0794577		breast_cov9_seed28923_bamsites	0.0862931		melanoma_cov8_seed28923_bamsites	0.087459
bladder_cov9_seed6579_bamsites	0.0822015		breast_cov9_seed6579_bamsites	0.0812127		melanoma_cov8_seed6579_bamsites	0.0895115
bladder_cov9_seed6800_bamsites	0.081515		breast_cov9_seed6800_bamsites	0.0713293		melanoma_cov8_seed6800_bamsites	0.0879168
bladder_cov9_seed7717_bamsites	0.0784756		breast_cov9_seed7717_bamsites	0.0759206		melanoma_cov8_seed7717_bamsites	0.0869776

## Sheet: Fig 1h
Fig 1h. Signature concordance of the bladder cancer sample
Sample	APOBEC	Aging	Other
MisMatchFinder	1	0	0
tumour/normal	0.941911	0.0334242	0.0246652
plasma/normal	0.959665	0.0238896	0.0164458

## Sheet: Fig 1i
Fig 1i. Signature concordance of the breast cancer sample
Sample	APOBEC	HRD	Aging	Other
MisMatchFinder	0.275774	0.331847	0	0.392379
tumour/normal	0.518436	0.186107	0.227209	0.0682468
plasma/normal	0.450915	0.235062	0.127956	0.186067

## Sheet: Supplementary Fig 1
Supplementary Fig 1. Germline filter
Results with germline filter			Results without germline filter
Samples	SBS2		Samples	SBS2
SBS2_r0.01_with_germline	0.0159336		SBS2_r0.01_no_germline	0.00453399
SBS2_r0.05_with_germline	0.0164623		SBS2_r0.05_no_germline	0.00456357
SBS2_r0.1_with_germline	0.0174352		SBS2_r0.1_no_germline	0.00462668
SBS2_r0.5_with_germline	0.0221281		SBS2_r0.5_no_germline	0.00492428
SBS2_r1_with_germline	0.0235873		SBS2_r1_no_germline	0.00502535
SBS2_r5_with_germline	0.0627059		SBS2_r5_no_germline	0.00764126
SBS2_r10_with_germline	0.104188		SBS2_r10_no_germline	0.0104263
SBS2_r15_with_germline	0.148383		SBS2_r15_no_germline	0.0141856
SBS2_r20_with_germline	0.180416		SBS2_r20_no_germline	0.0170444
SBS2_r25_with_germline	0.213969		SBS2_r25_no_germline	0.019956
SBS2_r50_with_germline	0.333602		SBS2_r50_no_germline	0.0330406
SBS2_r100_with_germline	0.483593		SBS2_r100_no_germline	0.0571672
Samples	SBS3		Samples	SBS3
SBS3_r0.05_with_germline	0		SBS3_r0.05_no_germline	0
SBS3_r0.1_with_germline	0		SBS3_r0.1_no_germline	0
SBS3_r0.25_with_germline	0		SBS3_r0.25_no_germline	0
SBS3_r0.5_with_germline	0		SBS3_r0.5_no_germline	0
SBS3_r0.75_with_germline	0		SBS3_r0.75_no_germline	0
SBS3_r1_with_germline	0		SBS3_r1_no_germline	0
SBS3_r5_with_germline	0.000529699		SBS3_r5_no_germline	0
SBS3_r10_with_germline	0.0517162		SBS3_r10_no_germline	0
Samples	SBS4		Samples	SBS4
SBS4_r0.1_with_germline	0.21775		SBS4_r0.1_no_germline	0
SBS4_r1_with_germline	0.220226		SBS4_r1_no_germline	0
SBS4_r5_with_germline	0.249648		SBS4_r5_no_germline	0
SBS4_r10_with_germline	0.284713		SBS4_r10_no_germline	0
SBS4_r15_with_germline	0.301734		SBS4_r15_no_germline	0
SBS4_r20_with_germline	0.356833		SBS4_r20_no_germline	0
SBS4_r25_with_germline	0.349294		SBS4_r25_no_germline	0
SBS4_r50_with_germline	0.456776		SBS4_r50_no_germline	0.00332925
SBS4_r100_with_germline	0.561373		SBS4_r100_no_germline	0.0273258
Samples	SBS7a		Samples	SBS7a
SBS7a_r0.05_with_germline	0		SBS7a_r0.05_no_germline	0
SBS7a_r0.1_with_germline	0		SBS7a_r0.1_no_germline	0
SBS7a_r0.5_with_germline	0		SBS7a_r0.5_no_germline	0
SBS7a_r1_with_germline	0.00221342		SBS7a_r1_no_germline	0
SBS7a_r5_with_germline	0.0253177		SBS7a_r5_no_germline	0
SBS7a_r10_with_germline	0.076497		SBS7a_r10_no_germline	0
SBS7a_r15_with_germline	0.107791		SBS7a_r15_no_germline	0
SBS7a_r20_with_germline	0.138039		SBS7a_r20_no_germline	0
SBS7a_r25_with_germline	0.161725		SBS7a_r25_no_germline	0.00160595
SBS7a_r50_with_germline	0.285472		SBS7a_r50_no_germline	0.0160273
SBS7a_r100_with_germline	0.433401		SBS7a_r100_no_germline	0.0394275
Samples	SBS7c		Samples	SBS7c
SBS7c_r0.01_with_germline	0.0028505		SBS7c_r0.01_no_germline	0
SBS7c_r0.05_with_germline	0.003401		SBS7c_r0.05_no_germline	0
SBS7c_r0.1_with_germline	0.00392321		SBS7c_r0.1_no_germline	0
SBS7c_r0.5_with_germline	0.00483166		SBS7c_r0.5_no_germline	0
SBS7c_r1_with_germline	0.00962247		SBS7c_r1_no_germline	0
SBS7c_r5_with_germline	0.0442995		SBS7c_r5_no_germline	0
SBS7c_r10_with_germline	0.0801087		SBS7c_r10_no_germline	0
SBS7c_r15_with_germline	0.118875		SBS7c_r15_no_germline	0
SBS7c_r20_with_germline	0.142871		SBS7c_r20_no_germline	0.00173679
SBS7c_r25_with_germline	0.172202		SBS7c_r25_no_germline	0.00422478
SBS7c_r50_with_germline	0.282394		SBS7c_r50_no_germline	0.0152527
Samples	SBS13		Samples	SBS13
SBS13_r0.01_with_germline	0		SBS13_r0.01_no_germline	0.00328605
SBS13_r0.05_with_germline	0		SBS13_r0.05_no_germline	0.00329102
SBS13_r0.1_with_germline	0		SBS13_r0.1_no_germline	0.00338252
SBS13_r0.5_with_germline	0		SBS13_r0.5_no_germline	0.0035852
SBS13_r1_with_germline	0		SBS13_r1_no_germline	0.00396928
SBS13_r5_with_germline	0.0399143		SBS13_r5_no_germline	0.00643241
SBS13_r10_with_germline	0.0878421		SBS13_r10_no_germline	0.00963661
SBS13_r15_with_germline	0.130482		SBS13_r15_no_germline	0.0128871
SBS13_r20_with_germline	0.162726		SBS13_r20_no_germline	0.0154499
SBS13_r25_with_germline	0.197206		SBS13_r25_no_germline	0.0183985
SBS13_r50_with_germline	0.333027		SBS13_r50_no_germline	0.0327026
SBS13_r100_with_germline	0.492303		SBS13_r100_no_germline	0.0581655
Samples	SBS44		Samples	SBS44
SBS44_r0.1_with_germline	0.0596469		SBS44_r0.1_no_germline	0.032393
SBS44_r1_with_germline	0.0667365		SBS44_r1_no_germline	0.0329593
SBS44_r5_with_germline	0.09447		SBS44_r5_no_germline	0.0351865
SBS44_r10_with_germline	0.116221		SBS44_r10_no_germline	0.0380846
SBS44_r15_with_germline	0.157653		SBS44_r15_no_germline	0.0409552
SBS44_r20_with_germline	0.179553		SBS44_r20_no_germline	0.0436504
SBS44_r25_with_germline	0.199892		SBS44_r25_no_germline	0.0469177
SBS44_r50_with_germline	0.275343		SBS44_r50_no_germline	0.0582454
SBS44_r100_with_germline	0.411587		SBS44_r100_no_germline	0.0843399

## Sheet: Supplementary Fig 3
Supplementary Fig 3. Depth of coverage assessment on two breast cancer samples
Sample (cancer_purity_coverage_seed_bamsites)	SBS3
breast_TP_66_cov0.1_seed10595_bamsites	58.4635
breast_TP_66_cov0.1_seed12295_bamsites	38.0796
breast_TP_66_cov0.1_seed12535_bamsites	73.4594
breast_TP_66_cov0.1_seed14267_bamsites	77.1601
breast_TP_66_cov0.1_seed15335_bamsites	106.25
breast_TP_66_cov0.1_seed15706_bamsites	120.972
breast_TP_66_cov0.1_seed16164_bamsites	148.514
breast_TP_66_cov0.1_seed16965_bamsites	160.938
breast_TP_66_cov0.1_seed18988_bamsites	94.3638
breast_TP_66_cov0.1_seed20201_bamsites	5.68063
breast_TP_66_cov0.1_seed22195_bamsites	153.041
breast_TP_66_cov0.1_seed22973_bamsites	93.9803
breast_TP_66_cov0.1_seed23088_bamsites	12.1753
breast_TP_66_cov0.1_seed23280_bamsites	89.2775
breast_TP_66_cov0.1_seed27241_bamsites	103.16
breast_TP_66_cov0.1_seed28610_bamsites	53.8582
breast_TP_66_cov0.1_seed28923_bamsites	2.76103
breast_TP_66_cov0.1_seed6579_bamsites	102.853
breast_TP_66_cov0.1_seed6800_bamsites	109.189
breast_TP_66_cov0.1_seed7717_bamsites	0
breast_TP_66_cov0.5_seed10595_bamsites	487.96
breast_TP_66_cov0.5_seed12295_bamsites	367.102
breast_TP_66_cov0.5_seed12535_bamsites	599.514
breast_TP_66_cov0.5_seed14267_bamsites	334.399
breast_TP_66_cov0.5_seed15335_bamsites	578.478
breast_TP_66_cov0.5_seed15706_bamsites	501.003
breast_TP_66_cov0.5_seed16164_bamsites	631.187
breast_TP_66_cov0.5_seed16965_bamsites	431.737
breast_TP_66_cov0.5_seed18988_bamsites	599.039
breast_TP_66_cov0.5_seed20201_bamsites	424.004
breast_TP_66_cov0.5_seed22195_bamsites	534.544
breast_TP_66_cov0.5_seed22973_bamsites	653.386
breast_TP_66_cov0.5_seed23088_bamsites	296.14
breast_TP_66_cov0.5_seed23280_bamsites	556.273
breast_TP_66_cov0.5_seed27241_bamsites	347.905
breast_TP_66_cov0.5_seed28610_bamsites	684.308
breast_TP_66_cov0.5_seed28923_bamsites	381.861
breast_TP_66_cov0.5_seed6579_bamsites	730.79
breast_TP_66_cov0.5_seed6800_bamsites	475.095
breast_TP_66_cov0.5_seed7717_bamsites	402.037
breast_TP_66_cov1_seed10595_bamsites	833.18
breast_TP_66_cov1_seed12295_bamsites	875.664
breast_TP_66_cov1_seed12535_bamsites	991.988
breast_TP_66_cov1_seed14267_bamsites	683.525
breast_TP_66_cov1_seed15335_bamsites	1072.95
breast_TP_66_cov1_seed15706_bamsites	925.445
breast_TP_66_cov1_seed16164_bamsites	1081.86
breast_TP_66_cov1_seed16965_bamsites	956.035
breast_TP_66_cov1_seed18988_bamsites	1290.31
breast_TP_66_cov1_seed20201_bamsites	927.521
breast_TP_66_cov1_seed22195_bamsites	1010.08
breast_TP_66_cov1_seed22973_bamsites	993.036
breast_TP_66_cov1_seed23088_bamsites	1058.93
breast_TP_66_cov1_seed23280_bamsites	1002.03
breast_TP_66_cov1_seed27241_bamsites	772.126
breast_TP_66_cov1_seed28610_bamsites	1161.24
breast_TP_66_cov1_seed28923_bamsites	924.781
breast_TP_66_cov1_seed6579_bamsites	1141.53
breast_TP_66_cov1_seed6800_bamsites	981.389
breast_TP_66_cov1_seed7717_bamsites	1046.06
breast_TP_66_cov2_seed10595_bamsites	1779.33
breast_TP_66_cov2_seed12295_bamsites	1873.81
breast_TP_66_cov2_seed12535_bamsites	1730.13
breast_TP_66_cov2_seed14267_bamsites	1511.6
breast_TP_66_cov2_seed15335_bamsites	2359.74
breast_TP_66_cov2_seed15706_bamsites	1861.03
breast_TP_66_cov2_seed16164_bamsites	1563.35
breast_TP_66_cov2_seed16965_bamsites	2076.91
breast_TP_66_cov2_seed18988_bamsites	2201.98
breast_TP_66_cov2_seed20201_bamsites	1717.42
breast_TP_66_cov2_seed22195_bamsites	1735.45
breast_TP_66_cov2_seed22973_bamsites	1965.49
breast_TP_66_cov2_seed23088_bamsites	2059.49
breast_TP_66_cov2_seed23280_bamsites	1849.34
breast_TP_66_cov2_seed27241_bamsites	1678.3
breast_TP_66_cov2_seed28610_bamsites	1847.82
breast_TP_66_cov2_seed28923_bamsites	2025.51
breast_TP_66_cov2_seed6579_bamsites	1981.78
breast_TP_66_cov2_seed6800_bamsites	1502.24
breast_TP_66_cov2_seed7717_bamsites	1954.85
breast_TP_66_cov3_seed10595_bamsites	2689.85
breast_TP_66_cov3_seed12295_bamsites	3124.75
breast_TP_66_cov3_seed12535_bamsites	2540.08
breast_TP_66_cov3_seed14267_bamsites	2652.38
breast_TP_66_cov3_seed15335_bamsites	3322.15
breast_TP_66_cov3_seed15706_bamsites	2807.91
breast_TP_66_cov3_seed16164_bamsites	2653.24
breast_TP_66_cov3_seed16965_bamsites	2879.11
breast_TP_66_cov3_seed18988_bamsites	3219.37
breast_TP_66_cov3_seed20201_bamsites	2644.31
breast_TP_66_cov3_seed22195_bamsites	2512.95
breast_TP_66_cov3_seed22973_bamsites	2855.72
breast_TP_66_cov3_seed23088_bamsites	2683.31
breast_TP_66_cov3_seed23280_bamsites	2816.38
breast_TP_66_cov3_seed27241_bamsites	2620.01
breast_TP_66_cov3_seed28610_bamsites	3036.24
breast_TP_66_cov3_seed28923_bamsites	3018.62
breast_TP_66_cov3_seed6579_bamsites	3002.3
breast_TP_66_cov3_seed6800_bamsites	2489.15
breast_TP_66_cov3_seed7717_bamsites	2819.23
breast_TP_66_cov5_seed10595_bamsites	4133.63
breast_TP_66_cov5_seed12295_bamsites	4461.65
breast_TP_66_cov5_seed12535_bamsites	4109.46
breast_TP_66_cov5_seed14267_bamsites	4170.35
breast_TP_66_cov5_seed15335_bamsites	5009.52
breast_TP_66_cov5_seed15706_bamsites	4430.67
breast_TP_66_cov5_seed16164_bamsites	4344.32
breast_TP_66_cov5_seed16965_bamsites	4611.85
breast_TP_66_cov5_seed18988_bamsites	5036.25
breast_TP_66_cov5_seed20201_bamsites	4601.1
breast_TP_66_cov5_seed22195_bamsites	4604.07
breast_TP_66_cov5_seed22973_bamsites	4412.67
breast_TP_66_cov5_seed23088_bamsites	4354.03
breast_TP_66_cov5_seed23280_bamsites	4547.14
breast_TP_66_cov5_seed27241_bamsites	4444.64
breast_TP_66_cov5_seed28610_bamsites	5110.71
breast_TP_66_cov5_seed28923_bamsites	4713.34
breast_TP_66_cov5_seed6579_bamsites	4542.54
breast_TP_66_cov5_seed6800_bamsites	4212.24
breast_TP_66_cov5_seed7717_bamsites	4301.63
breast_TP_66_cov9_seed10595_bamsites	6949
breast_TP_66_cov9_seed12295_bamsites	7504.08
breast_TP_66_cov9_seed12535_bamsites	6869.41
breast_TP_66_cov9_seed14267_bamsites	7338.54
breast_TP_66_cov9_seed15335_bamsites	8528.67
breast_TP_66_cov9_seed15706_bamsites	7671.11
breast_TP_66_cov9_seed16164_bamsites	7941.39
breast_TP_66_cov9_seed16965_bamsites	7669.8
breast_TP_66_cov9_seed18988_bamsites	8193.84
breast_TP_66_cov9_seed20201_bamsites	7728.8
breast_TP_66_cov9_seed22195_bamsites	7946.71
breast_TP_66_cov9_seed22973_bamsites	7330.28
breast_TP_66_cov9_seed23088_bamsites	8036.03
breast_TP_66_cov9_seed23280_bamsites	7750.88
breast_TP_66_cov9_seed27241_bamsites	7169.41
breast_TP_66_cov9_seed28610_bamsites	8396.17
breast_TP_66_cov9_seed28923_bamsites	8033.45
breast_TP_66_cov9_seed6579_bamsites	7554.55
breast_TP_66_cov9_seed6800_bamsites	6641.43
breast_TP_66_cov9_seed7717_bamsites	7038.94
breast_TP_11_cov0.1_seed10595_bamsites	27.7461
breast_TP_11_cov0.1_seed12295_bamsites	1.62232
breast_TP_11_cov0.1_seed12535_bamsites	0
breast_TP_11_cov0.1_seed14267_bamsites	0
breast_TP_11_cov0.1_seed15335_bamsites	0
breast_TP_11_cov0.1_seed15706_bamsites	0
breast_TP_11_cov0.1_seed16164_bamsites	32.5899
breast_TP_11_cov0.1_seed16965_bamsites	58.4051
breast_TP_11_cov0.1_seed18988_bamsites	38.7722
breast_TP_11_cov0.1_seed20201_bamsites	3.77753
breast_TP_11_cov0.1_seed22195_bamsites	0
breast_TP_11_cov0.1_seed22973_bamsites	35.5421
breast_TP_11_cov0.1_seed23088_bamsites	0
breast_TP_11_cov0.1_seed23280_bamsites	0
breast_TP_11_cov0.1_seed27241_bamsites	0
breast_TP_11_cov0.1_seed28610_bamsites	4.38524
breast_TP_11_cov0.1_seed28923_bamsites	10.2142
breast_TP_11_cov0.1_seed6579_bamsites	0
breast_TP_11_cov0.1_seed6800_bamsites	0
breast_TP_11_cov0.1_seed7717_bamsites	0
breast_TP_11_cov0.5_seed10595_bamsites	108.28
breast_TP_11_cov0.5_seed12295_bamsites	0
breast_TP_11_cov0.5_seed12535_bamsites	129.341
breast_TP_11_cov0.5_seed14267_bamsites	23.9433
breast_TP_11_cov0.5_seed15335_bamsites	0
breast_TP_11_cov0.5_seed15706_bamsites	28.5196
breast_TP_11_cov0.5_seed16164_bamsites	84.8913
breast_TP_11_cov0.5_seed16965_bamsites	58.349
breast_TP_11_cov0.5_seed18988_bamsites	93.6208
breast_TP_11_cov0.5_seed20201_bamsites	53.5827
breast_TP_11_cov0.5_seed22195_bamsites	46.0969
breast_TP_11_cov0.5_seed22973_bamsites	93.6418
breast_TP_11_cov0.5_seed23088_bamsites	51.3693
breast_TP_11_cov0.5_seed23280_bamsites	17.8939
breast_TP_11_cov0.5_seed27241_bamsites	151.335
breast_TP_11_cov0.5_seed28610_bamsites	84.8244
breast_TP_11_cov0.5_seed28923_bamsites	6.3482
breast_TP_11_cov0.5_seed6579_bamsites	117.033
breast_TP_11_cov0.5_seed6800_bamsites	71.5481
breast_TP_11_cov0.5_seed7717_bamsites	69.308
breast_TP_11_cov1_seed10595_bamsites	136.447
breast_TP_11_cov1_seed12295_bamsites	178.751
breast_TP_11_cov1_seed12535_bamsites	271.132
breast_TP_11_cov1_seed14267_bamsites	41.9304
breast_TP_11_cov1_seed15335_bamsites	150.793
breast_TP_11_cov1_seed15706_bamsites	86.8384
breast_TP_11_cov1_seed16164_bamsites	297.927
breast_TP_11_cov1_seed16965_bamsites	369.782
breast_TP_11_cov1_seed18988_bamsites	54.1282
breast_TP_11_cov1_seed20201_bamsites	53.7375
breast_TP_11_cov1_seed22195_bamsites	192.278
breast_TP_11_cov1_seed22973_bamsites	143.656
breast_TP_11_cov1_seed23088_bamsites	147.077
breast_TP_11_cov1_seed23280_bamsites	148.102
breast_TP_11_cov1_seed27241_bamsites	223.669
breast_TP_11_cov1_seed28610_bamsites	215.335
breast_TP_11_cov1_seed28923_bamsites	88.3972
breast_TP_11_cov1_seed6579_bamsites	269.745
breast_TP_11_cov1_seed6800_bamsites	110.578
breast_TP_11_cov1_seed7717_bamsites	68.395
breast_TP_11_cov2_seed10595_bamsites	184.133
breast_TP_11_cov2_seed12295_bamsites	224.359
breast_TP_11_cov2_seed12535_bamsites	333.019
breast_TP_11_cov2_seed14267_bamsites	56.8362
breast_TP_11_cov2_seed15335_bamsites	212.747
breast_TP_11_cov2_seed15706_bamsites	162.916
breast_TP_11_cov2_seed16164_bamsites	458.274
breast_TP_11_cov2_seed16965_bamsites	448.359
breast_TP_11_cov2_seed18988_bamsites	69.963
breast_TP_11_cov2_seed20201_bamsites	186.171
breast_TP_11_cov2_seed22195_bamsites	207.622
breast_TP_11_cov2_seed22973_bamsites	173.959
breast_TP_11_cov2_seed23088_bamsites	210.853
breast_TP_11_cov2_seed23280_bamsites	267.779
breast_TP_11_cov2_seed27241_bamsites	263.338
breast_TP_11_cov2_seed28610_bamsites	314.557
breast_TP_11_cov2_seed28923_bamsites	1.92077
breast_TP_11_cov2_seed6579_bamsites	302.311
breast_TP_11_cov2_seed6800_bamsites	185.305
breast_TP_11_cov2_seed7717_bamsites	0
breast_TP_11_cov3_seed10595_bamsites	470.947
breast_TP_11_cov3_seed12295_bamsites	400.091
breast_TP_11_cov3_seed12535_bamsites	452.896
breast_TP_11_cov3_seed14267_bamsites	276.454
breast_TP_11_cov3_seed15335_bamsites	222.137
breast_TP_11_cov3_seed15706_bamsites	450.113
breast_TP_11_cov3_seed16164_bamsites	867.716
breast_TP_11_cov3_seed16965_bamsites	728.456
breast_TP_11_cov3_seed18988_bamsites	392.567
breast_TP_11_cov3_seed20201_bamsites	499.371
breast_TP_11_cov3_seed22195_bamsites	490.244
breast_TP_11_cov3_seed22973_bamsites	279.124
breast_TP_11_cov3_seed23088_bamsites	441.137
breast_TP_11_cov3_seed23280_bamsites	427.037
breast_TP_11_cov3_seed27241_bamsites	541.418
breast_TP_11_cov3_seed28610_bamsites	335.814
breast_TP_11_cov3_seed28923_bamsites	398.53
breast_TP_11_cov3_seed6579_bamsites	653.794
breast_TP_11_cov3_seed6800_bamsites	552.632
breast_TP_11_cov3_seed7717_bamsites	208.35
breast_TP_11_cov5_seed10595_bamsites	719.526
breast_TP_11_cov5_seed12295_bamsites	699.473
breast_TP_11_cov5_seed12535_bamsites	854.92
breast_TP_11_cov5_seed14267_bamsites	542.259
breast_TP_11_cov5_seed15335_bamsites	296.386
breast_TP_11_cov5_seed15706_bamsites	569.462
breast_TP_11_cov5_seed16164_bamsites	1154.41
breast_TP_11_cov5_seed16965_bamsites	878.03
breast_TP_11_cov5_seed18988_bamsites	622.822
breast_TP_11_cov5_seed20201_bamsites	965.325
breast_TP_11_cov5_seed22195_bamsites	519.917
breast_TP_11_cov5_seed22973_bamsites	645.054
breast_TP_11_cov5_seed23088_bamsites	570.891
breast_TP_11_cov5_seed23280_bamsites	684.291
breast_TP_11_cov5_seed27241_bamsites	645.075
breast_TP_11_cov5_seed28610_bamsites	562.216
breast_TP_11_cov5_seed28923_bamsites	502.051
breast_TP_11_cov5_seed6579_bamsites	1191.57
breast_TP_11_cov5_seed6800_bamsites	858.716
breast_TP_11_cov5_seed7717_bamsites	695.874
breast_TP_11_cov9_seed10595_bamsites	1572.6
breast_TP_11_cov9_seed12295_bamsites	895.966
breast_TP_11_cov9_seed12535_bamsites	1446.74
breast_TP_11_cov9_seed14267_bamsites	1245.09
breast_TP_11_cov9_seed15335_bamsites	1179.65
breast_TP_11_cov9_seed15706_bamsites	874.94
breast_TP_11_cov9_seed16164_bamsites	1608.89
breast_TP_11_cov9_seed16965_bamsites	1246.73
breast_TP_11_cov9_seed18988_bamsites	1164.36
breast_TP_11_cov9_seed20201_bamsites	1684.28
breast_TP_11_cov9_seed22195_bamsites	971.223
breast_TP_11_cov9_seed22973_bamsites	1195.18
breast_TP_11_cov9_seed23088_bamsites	1310.45
breast_TP_11_cov9_seed23280_bamsites	1299.9
breast_TP_11_cov9_seed27241_bamsites	1196.38
breast_TP_11_cov9_seed28610_bamsites	1014.74
breast_TP_11_cov9_seed28923_bamsites	1121.87
breast_TP_11_cov9_seed6579_bamsites	1325.63
breast_TP_11_cov9_seed6800_bamsites	1261.56
breast_TP_11_cov9_seed7717_bamsites	1024.95

## Sheet: Supplementary Fig 4
Supplementary Fig 4. Heatmap of purities and coverages combinations
Sample	Purity	Coverage	SBS2		Sample	Purity	Coverage	SBS3		Sample	Purity	Coverage	SBS7a
bladder	0.01	0.1	0.08209		breast	0.01	0.1	0.0122973		melanoma	0.01	0.1	0
bladder	0.01	0.1	0.0609576		breast	0.01	0.1	0		melanoma	0.01	0.1	0
bladder	0.01	0.1	0.0450685		breast	0.01	0.1	0		melanoma	0.01	0.1	0
bladder	0.01	0.1	0.0465979		breast	0.01	0.1	0		melanoma	0.01	0.1	0
bladder	0.01	0.1	0.038738		breast	0.01	0.1	0		melanoma	0.01	0.1	0
bladder	0.01	0.1	0.045767		breast	0.01	0.1	0.0062761		melanoma	0.01	0.1	0.0150013
bladder	0.01	0.1	0.0734652		breast	0.01	0.1	0		melanoma	0.01	0.1	0
bladder	0.01	0.1	0.0529893		breast	0.01	0.1	0		melanoma	0.01	0.1	0
bladder	0.01	0.1	0.113556		breast	0.01	0.1	0		melanoma	0.01	0.1	0
bladder	0.01	0.1	0.0170724		breast	0.01	0.1	0.0653011		melanoma	0.01	0.1	0.00775937
bladder	0.01	0.1	0.0704502		breast	0.01	0.1	0		melanoma	0.01	0.1	0
bladder	0.01	0.1	0.114167		breast	0.01	0.1	0.0652328		melanoma	0.01	0.1	0
bladder	0.01	0.1	0.061894		breast	0.01	0.1	0		melanoma	0.01	0.1	0
bladder	0.01	0.1	0.0876416		breast	0.01	0.1	0		melanoma	0.01	0.1	0.00334538
bladder	0.01	0.1	0.0534491		breast	0.01	0.1	0.0185097		melanoma	0.01	0.1	0
bladder	0.01	0.1	0.0630456		breast	0.01	0.1	0.12507		melanoma	0.01	0.1	0
bladder	0.01	0.1	0.0877575		breast	0.01	0.1	0		melanoma	0.01	0.1	0
bladder	0.01	0.1	0.0651282		breast	0.01	0.1	0		melanoma	0.01	0.1	0.0381409
bladder	0.01	0.1	0.0718354		breast	0.01	0.1	0		melanoma	0.01	0.1	0
bladder	0.01	0.1	0.0405419		breast	0.01	0.1	0		melanoma	0.01	0.1	0
bladder	0.01	0.5	0.0766269		breast	0.01	0.5	0.0814215		melanoma	0.01	0.5	0.00951666
bladder	0.01	0.5	0.0658032		breast	0.01	0.5	0.00280559		melanoma	0.01	0.5	0.00206295
bladder	0.01	0.5	0.0671037		breast	0.01	0.5	0.0225233		melanoma	0.01	0.5	0
bladder	0.01	0.5	0.0713416		breast	0.01	0.5	0.0817177		melanoma	0.01	0.5	0.00200248
bladder	0.01	0.5	0.0662284		breast	0.01	0.5	0.0195375		melanoma	0.01	0.5	0.00436128
bladder	0.01	0.5	0.057273		breast	0.01	0.5	0.0882265		melanoma	0.01	0.5	0.0265888
bladder	0.01	0.5	0.0668241		breast	0.01	0.5	0.0277707		melanoma	0.01	0.5	0.00537547
bladder	0.01	0.5	0.0752418		breast	0.01	0.5	0.0419638		melanoma	0.01	0.5	0
bladder	0.01	0.5	0.0765266		breast	0.01	0.5	0.0362214		melanoma	0.01	0.5	0
bladder	0.01	0.5	0.0685238		breast	0.01	0.5	0.0414446		melanoma	0.01	0.5	0.00027693
bladder	0.01	0.5	0.0808313		breast	0.01	0.5	0.111427		melanoma	0.01	0.5	0
bladder	0.01	0.5	0.0888364		breast	0.01	0.5	0		melanoma	0.01	0.5	0
bladder	0.01	0.5	0.0490496		breast	0.01	0.5	0.0299392		melanoma	0.01	0.5	0
bladder	0.01	0.5	0.0776173		breast	0.01	0.5	0.0396252		melanoma	0.01	0.5	0.00766474
bladder	0.01	0.5	0.088548		breast	0.01	0.5	0.102759		melanoma	0.01	0.5	0
bladder	0.01	0.5	0.0610795		breast	0.01	0.5	0.0608725		melanoma	0.01	0.5	0.0164052
bladder	0.01	0.5	0.0798547		breast	0.01	0.5	0.071457		melanoma	0.01	0.5	0
bladder	0.01	0.5	0.0827935		breast	0.01	0.5	0.000365057		melanoma	0.01	0.5	0.0142644
bladder	0.01	0.5	0.0553585		breast	0.01	0.5	0.0902495		melanoma	0.01	0.5	0.00400431
bladder	0.01	0.5	0.0553956		breast	0.01	0.5	0.00147504		melanoma	0.01	0.5	0.00708413
bladder	0.01	1	0.0684477		breast	0.01	1	0.0895233		melanoma	0.01	1	0.0282307
bladder	0.01	1	0.0716515		breast	0.01	1	0.0551734		melanoma	0.01	1	0.00595359
bladder	0.01	1	0.067174		breast	0.01	1	0.0468713		melanoma	0.01	1	0
bladder	0.01	1	0.0673882		breast	0.01	1	0.0515109		melanoma	0.01	1	0.0137872
bladder	0.01	1	0.0616808		breast	0.01	1	0.0213329		melanoma	0.01	1	0.00909846
bladder	0.01	1	0.0764426		breast	0.01	1	0.0681615		melanoma	0.01	1	0.0213212
bladder	0.01	1	0.0669943		breast	0.01	1	0.023254		melanoma	0.01	1	0
bladder	0.01	1	0.0640482		breast	0.01	1	0.0310627		melanoma	0.01	1	0.000999783
bladder	0.01	1	0.0781775		breast	0.01	1	0.0156451		melanoma	0.01	1	0
bladder	0.01	1	0.0609952		breast	0.01	1	0.0463182		melanoma	0.01	1	0.00459431
bladder	0.01	1	0.0769742		breast	0.01	1	0.0445376		melanoma	0.01	1	0
bladder	0.01	1	0.0660889		breast	0.01	1	0.0166198		melanoma	0.01	1	0.00673808
bladder	0.01	1	0.0587526		breast	0.01	1	0.0410022		melanoma	0.01	1	0
bladder	0.01	1	0.0832878		breast	0.01	1	0.077024		melanoma	0.01	1	0.00563312
bladder	0.01	1	0.0774847		breast	0.01	1	0.0954778		melanoma	0.01	1	0.00347411
bladder	0.01	1	0.0638598		breast	0.01	1	0.0551919		melanoma	0.01	1	0.0023336
bladder	0.01	1	0.0755893		breast	0.01	1	0.0426583		melanoma	0.01	1	0.00249629
bladder	0.01	1	0.0769295		breast	0.01	1	0.0457826		melanoma	0.01	1	0.0191253
bladder	0.01	1	0.0617848		breast	0.01	1	0.0610912		melanoma	0.01	1	0
bladder	0.01	1	0.0629169		breast	0.01	1	0.0413982		melanoma	0.01	1	0
bladder	0.01	2	0.0689845		breast	0.01	2	0.0610239		melanoma	0.01	2	0.0111931
bladder	0.01	2	0.0680558		breast	0.01	2	0.0485991		melanoma	0.01	2	0.00601676
bladder	0.01	2	0.0644254		breast	0.01	2	0.0677042		melanoma	0.01	2	0.0087377
bladder	0.01	2	0.0656459		breast	0.01	2	0.0333435		melanoma	0.01	2	0.00644751
bladder	0.01	2	0.0647658		breast	0.01	2	0.0421239		melanoma	0.01	2	0.00979819
bladder	0.01	2	0.0699525		breast	0.01	2	0.0617087		melanoma	0.01	2	0.00357776
bladder	0.01	2	0.0705091		breast	0.01	2	0.0454698		melanoma	0.01	2	0.00385876
bladder	0.01	2	0.0688486		breast	0.01	2	0.0416008		melanoma	0.01	2	0.00226878
bladder	0.01	2	0.0666854		breast	0.01	2	0.0486311		melanoma	0.01	2	0.00950528
bladder	0.01	2	0.0641145		breast	0.01	2	0.0461949		melanoma	0.01	2	0.00879775
bladder	0.01	2	0.0647812		breast	0.01	2	0.0513348		melanoma	0.01	2	0
bladder	0.01	2	0.0692603		breast	0.01	2	0.0541738		melanoma	0.01	2	0.0134715
bladder	0.01	2	0.0636498		breast	0.01	2	0.045728		melanoma	0.01	2	0.00548653
bladder	0.01	2	0.0738096		breast	0.01	2	0.0588509		melanoma	0.01	2	0.00360905
bladder	0.01	2	0.0717917		breast	0.01	2	0.0645083		melanoma	0.01	2	0
bladder	0.01	2	0.0670975		breast	0.01	2	0.0658245		melanoma	0.01	2	0.00725454
bladder	0.01	2	0.0672231		breast	0.01	2	0.0377742		melanoma	0.01	2	0.00308231
bladder	0.01	2	0.068442		breast	0.01	2	0.0438267		melanoma	0.01	2	0.00466354
bladder	0.01	2	0.0684237		breast	0.01	2	0.0574753		melanoma	0.01	2	0.00455493
bladder	0.01	2	0.0674539		breast	0.01	2	0.0380364		melanoma	0.01	2	0.00406506
bladder	0.01	3	0.0681146		breast	0.01	3	0.051458		melanoma	0.01	3	0.00631631
bladder	0.01	3	0.0694888		breast	0.01	3	0.0389177		melanoma	0.01	3	0
bladder	0.01	3	0.070016		breast	0.01	3	0.0442617		melanoma	0.01	3	0.00450224
bladder	0.01	3	0.0662357		breast	0.01	3	0.0371705		melanoma	0.01	3	0.000628292
bladder	0.01	3	0.0687195		breast	0.01	3	0.0403221		melanoma	0.01	3	0.00339167
bladder	0.01	3	0.0669551		breast	0.01	3	0.0427302		melanoma	0.01	3	0.00225938
bladder	0.01	3	0.0702852		breast	0.01	3	0.0426413		melanoma	0.01	3	0.000738314
bladder	0.01	3	0.0644545		breast	0.01	3	0.0380287		melanoma	0.01	3	0.00401709
bladder	0.01	3	0.0633803		breast	0.01	3	0.037141		melanoma	0.01	3	7.33436e-06
bladder	0.01	3	0.0687586		breast	0.01	3	0.0381518		melanoma	0.01	3	0.00250884
bladder	0.01	3	0.0681805		breast	0.01	3	0.0346551		melanoma	0.01	3	0.00612177
bladder	0.01	3	0.0661054		breast	0.02	0.1	0		melanoma	0.01	3	0.00422254
bladder	0.01	3	0.0670223		breast	0.02	0.1	0		melanoma	0.01	3	0.00416111
bladder	0.01	3	0.0669807		breast	0.02	0.1	0		melanoma	0.01	3	0.00115129
bladder	0.01	3	0.0647436		breast	0.02	0.1	0		melanoma	0.01	3	8.87492e-05
bladder	0.01	3	0.0655804		breast	0.02	0.1	0		melanoma	0.01	3	0
bladder	0.01	3	0.0673514		breast	0.02	0.1	0		melanoma	0.01	3	0.0058465
bladder	0.01	3	0.0667137		breast	0.02	0.1	0		melanoma	0.01	3	0.00382856
bladder	0.01	3	0.0648309		breast	0.02	0.1	0		melanoma	0.01	3	0.000806219
bladder	0.01	3	0.0674139		breast	0.02	0.1	0		melanoma	0.01	3	0
bladder	0.02	0.1	0.0829614		breast	0.02	0.1	0.00307363		melanoma	0.02	0.1	0
bladder	0.02	0.1	0.0573095		breast	0.02	0.1	0		melanoma	0.02	0.1	0
bladder	0.02	0.1	0.0508069		breast	0.02	0.1	0.0585771		melanoma	0.02	0.1	0
bladder	0.02	0.1	0.0518163		breast	0.02	0.1	0		melanoma	0.02	0.1	0
bladder	0.02	0.1	0.041212		breast	0.02	0.1	0.00823934		melanoma	0.02	0.1	0.0151237
bladder	0.02	0.1	0.0710621		breast	0.02	0.1	0.0189747		melanoma	0.02	0.1	0.0322636
bladder	0.02	0.1	0.0790367		breast	0.02	0.1	0.0933789		melanoma	0.02	0.1	0
bladder	0.02	0.1	0.0635601		breast	0.02	0.1	0		melanoma	0.02	0.1	0
bladder	0.02	0.1	0.108651		breast	0.02	0.1	0		melanoma	0.02	0.1	0.013664
bladder	0.02	0.1	0.0263482		breast	0.02	0.1	0		melanoma	0.02	0.1	0.0429216
bladder	0.02	0.1	0.0751457		breast	0.02	0.1	0		melanoma	0.02	0.1	0
bladder	0.02	0.1	0.124675		breast	0.02	0.5	0.0921599		melanoma	0.02	0.1	0
bladder	0.02	0.1	0.075751		breast	0.02	0.5	0.024298		melanoma	0.02	0.1	0
bladder	0.02	0.1	0.0971459		breast	0.02	0.5	0.020152		melanoma	0.02	0.1	0
bladder	0.02	0.1	0.0711046		breast	0.02	0.5	0.077637		melanoma	0.02	0.1	0
bladder	0.02	0.1	0.079345		breast	0.02	0.5	0.0285506		melanoma	0.02	0.1	0
bladder	0.02	0.1	0.145935		breast	0.02	0.5	0.0695917		melanoma	0.02	0.1	0
bladder	0.02	0.1	0.065937		breast	0.02	0.5	0.026013		melanoma	0.02	0.1	0.0636517
bladder	0.02	0.1	0.08064		breast	0.02	0.5	0.0444945		melanoma	0.02	0.1	0
bladder	0.02	0.1	0.069349		breast	0.02	0.5	0.0168348		melanoma	0.02	0.1	0
bladder	0.02	0.5	0.0799671		breast	0.02	0.5	0.0349126		melanoma	0.02	0.5	0.0262043
bladder	0.02	0.5	0.0734896		breast	0.02	0.5	0.109467		melanoma	0.02	0.5	0.0150038
bladder	0.02	0.5	0.0707469		breast	0.02	0.5	0.011737		melanoma	0.02	0.5	0
bladder	0.02	0.5	0.0795324		breast	0.02	0.5	0.0231512		melanoma	0.02	0.5	0.010902
bladder	0.02	0.5	0.0666069		breast	0.02	0.5	0.0249752		melanoma	0.02	0.5	0.00708166
bladder	0.02	0.5	0.0566496		breast	0.02	0.5	0.0888401		melanoma	0.02	0.5	0.0386512
bladder	0.02	0.5	0.0819369		breast	0.02	0.5	0.0735213		melanoma	0.02	0.5	0.00728072
bladder	0.02	0.5	0.077404		breast	0.02	0.5	0.071316		melanoma	0.02	0.5	0.00766245
bladder	0.02	0.5	0.0810226		breast	0.02	0.5	0.00398791		melanoma	0.02	0.5	0.00104822
bladder	0.02	0.5	0.0760508		breast	0.02	0.5	0.0919691		melanoma	0.02	0.5	0
bladder	0.02	0.5	0.0812729		breast	0.02	0.5	0.019002		melanoma	0.02	0.5	0
bladder	0.02	0.5	0.100233		breast	0.02	1	0.0896646		melanoma	0.02	0.5	0
bladder	0.02	0.5	0.0537915		breast	0.02	1	0.05167		melanoma	0.02	0.5	0
bladder	0.02	0.5	0.084741		breast	0.02	1	0.047077		melanoma	0.02	0.5	0.0132175
bladder	0.02	0.5	0.0934905		breast	0.02	1	0.0542588		melanoma	0.02	0.5	0
bladder	0.02	0.5	0.073356		breast	0.02	1	0.0246162		melanoma	0.02	0.5	0.015637
bladder	0.02	0.5	0.0850407		breast	0.02	1	0.0654976		melanoma	0.02	0.5	0
bladder	0.02	0.5	0.0818587		breast	0.02	1	0.0202927		melanoma	0.02	0.5	0.0247691
bladder	0.02	0.5	0.0634025		breast	0.02	1	0.0394676		melanoma	0.02	0.5	0
bladder	0.02	0.5	0.0579284		breast	0.02	1	0.0185066		melanoma	0.02	0.5	0.0170041
bladder	0.02	1	0.0744706		breast	0.02	1	0.0469568		melanoma	0.02	1	0.03166
bladder	0.02	1	0.076452		breast	0.02	1	0.0405436		melanoma	0.02	1	0.0181925
bladder	0.02	1	0.073432		breast	0.02	1	0.0105503		melanoma	0.02	1	0.00238159
bladder	0.02	1	0.0692405		breast	0.02	1	0.0310414		melanoma	0.02	1	0.0201107
bladder	0.02	1	0.0641032		breast	0.02	1	0.062731		melanoma	0.02	1	0.015419
bladder	0.02	1	0.0750175		breast	0.02	1	0.0947925		melanoma	0.02	1	0.0285882
bladder	0.02	1	0.0744565		breast	0.02	1	0.0595263		melanoma	0.02	1	0.00642274
bladder	0.02	1	0.0678859		breast	0.02	1	0.0568636		melanoma	0.02	1	0.0131291
bladder	0.02	1	0.0802946		breast	0.02	1	0.0445568		melanoma	0.02	1	0.00258012
bladder	0.02	1	0.063065		breast	0.02	1	0.060514		melanoma	0.02	1	0.0104959
bladder	0.02	1	0.0776053		breast	0.02	1	0.0244662		melanoma	0.02	1	0.000943192
bladder	0.02	1	0.0692013		breast	0.02	2	0.0637154		melanoma	0.02	1	0.00599894
bladder	0.02	1	0.064147		breast	0.02	2	0.0485923		melanoma	0.02	1	0.00203628
bladder	0.02	1	0.0855069		breast	0.02	2	0.0682064		melanoma	0.02	1	0.00779356
bladder	0.02	1	0.0832949		breast	0.02	2	0.0367271		melanoma	0.02	1	0.00886991
bladder	0.02	1	0.068601		breast	0.02	2	0.0378665		melanoma	0.02	1	0.00805613
bladder	0.02	1	0.0819122		breast	0.02	2	0.0622798		melanoma	0.02	1	0.0114588
bladder	0.02	1	0.0816111		breast	0.02	2	0.0436133		melanoma	0.02	1	0.0237819
bladder	0.02	1	0.070001		breast	0.02	2	0.0429119		melanoma	0.02	1	0.000804978
bladder	0.02	1	0.0653986		breast	0.02	2	0.0471773		melanoma	0.02	1	0.00686065
bladder	0.02	2	0.0715768		breast	0.02	2	0.0489226		melanoma	0.02	2	0.0159981
bladder	0.02	2	0.0695853		breast	0.02	2	0.0502584		melanoma	0.02	2	0.014544
bladder	0.02	2	0.0673872		breast	0.02	2	0.0478079		melanoma	0.02	2	0.0158272
bladder	0.02	2	0.0692038		breast	0.02	2	0.0420218		melanoma	0.02	2	0.01681
bladder	0.02	2	0.0687943		breast	0.02	2	0.0530593		melanoma	0.02	2	0.0131575
bladder	0.02	2	0.073652		breast	0.02	2	0.0657253		melanoma	0.02	2	0.00692709
bladder	0.02	2	0.0736595		breast	0.02	2	0.0641972		melanoma	0.02	2	0.0108428
bladder	0.02	2	0.0739743		breast	0.02	2	0.0415429		melanoma	0.02	2	0.00726011
bladder	0.02	2	0.0674637		breast	0.02	2	0.0426986		melanoma	0.02	2	0.0119257
bladder	0.02	2	0.0665395		breast	0.02	2	0.0585163		melanoma	0.02	2	0.00968656
bladder	0.02	2	0.0685434		breast	0.02	2	0.0356138		melanoma	0.02	2	0
bladder	0.02	2	0.0698866		breast	0.02	3	0.0503091		melanoma	0.02	2	0.0187424
bladder	0.02	2	0.0695356		breast	0.02	3	0.0461862		melanoma	0.02	2	0.0107468
bladder	0.02	2	0.0762024		breast	0.02	3	0.0483381		melanoma	0.02	2	0.00608269
bladder	0.02	2	0.0737476		breast	0.02	3	0.0543436		melanoma	0.02	2	0.00315746
bladder	0.02	2	0.0704601		breast	0.02	3	0.0500948		melanoma	0.02	2	0.0106995
bladder	0.02	2	0.0696355		breast	0.02	3	0.0440889		melanoma	0.02	2	0.0113953
bladder	0.02	2	0.0717527		breast	0.02	3	0.0426144		melanoma	0.02	2	0.00967722
bladder	0.02	2	0.0732858		breast	0.02	3	0.0484946		melanoma	0.02	2	0.00777436
bladder	0.02	2	0.0694186		breast	0.02	3	0.0440635		melanoma	0.02	2	0.00703222
bladder	0.02	3	0.0709182		breast	0.02	3	0.0463394		melanoma	0.02	3	0.0104424
bladder	0.02	3	0.0737001		breast	0.02	3	0.0407808		melanoma	0.02	3	0.0100424
bladder	0.02	3	0.0698346		breast	0.02	3	0.0470617		melanoma	0.02	3	0.0146485
bladder	0.02	3	0.0696646		breast	0.02	3	0.0559572		melanoma	0.02	3	0.0118234
bladder	0.02	3	0.0689774		breast	0.02	3	0.0367204		melanoma	0.02	3	0.0116962
bladder	0.02	3	0.0697823		breast	0.02	3	0.0493292		melanoma	0.02	3	0.00978925
bladder	0.02	3	0.0690146		breast	0.02	3	0.0467763		melanoma	0.02	3	0.0122807
bladder	0.02	3	0.0674783		breast	0.02	3	0.0379702		melanoma	0.02	3	0.0155879
bladder	0.02	3	0.0666514		breast	0.02	3	0.0438429		melanoma	0.02	3	0.00797765
bladder	0.02	3	0.0705018		breast	0.02	3	0.0378622		melanoma	0.02	3	0.0122718
bladder	0.02	3	0.0711225		breast	0.02	3	0.0493385		melanoma	0.02	3	0.016268
bladder	0.02	3	0.0654905		breast	0.03	0.1	0.0622047		melanoma	0.02	3	0.0130374
bladder	0.02	3	0.0674161		breast	0.03	0.1	0		melanoma	0.02	3	0.0147913
bladder	0.02	3	0.0685341		breast	0.03	0.1	0		melanoma	0.02	3	0.0139279
bladder	0.02	3	0.0679375		breast	0.03	0.1	0		melanoma	0.02	3	0.00823129
bladder	0.02	3	0.0677225		breast	0.03	0.1	0		melanoma	0.02	3	0.00911673
bladder	0.02	3	0.0716226		breast	0.03	0.1	0		melanoma	0.02	3	0.0186393
bladder	0.02	3	0.0685524		breast	0.03	0.1	0		melanoma	0.02	3	0.0172231
bladder	0.02	3	0.0641246		breast	0.03	0.1	0		melanoma	0.02	3	0.00744506
bladder	0.02	3	0.0688181		breast	0.03	0.1	0		melanoma	0.02	3	0.00777837
bladder	0.03	0.1	0.078183		breast	0.03	0.1	0		melanoma	0.03	0.1	0
bladder	0.03	0.1	0.0624791		breast	0.03	0.1	0		melanoma	0.03	0.1	0
bladder	0.03	0.1	0.0463049		breast	0.03	0.1	0.0539987		melanoma	0.03	0.1	0
bladder	0.03	0.1	0.0647965		breast	0.03	0.1	0		melanoma	0.03	0.1	0
bladder	0.03	0.1	0.0296979		breast	0.03	0.1	0.0382448		melanoma	0.03	0.1	0.0180089
bladder	0.03	0.1	0.0669543		breast	0.03	0.1	0.00276501		melanoma	0.03	0.1	0.0619624
bladder	0.03	0.1	0.077569		breast	0.03	0.1	0.0322105		melanoma	0.03	0.1	0
bladder	0.03	0.1	0.0584932		breast	0.03	0.1	0		melanoma	0.03	0.1	0
bladder	0.03	0.1	0.127887		breast	0.03	0.1	0		melanoma	0.03	0.1	0.0313478
bladder	0.03	0.1	0.0161477		breast	0.03	0.1	0		melanoma	0.03	0.1	0.0539339
bladder	0.03	0.1	0.0845871		breast	0.03	0.1	0		melanoma	0.03	0.1	0
bladder	0.03	0.1	0.122296		breast	0.03	0.5	0.0951639		melanoma	0.03	0.1	0.00193292
bladder	0.03	0.1	0.0792872		breast	0.03	0.5	0.0283923		melanoma	0.03	0.1	0
bladder	0.03	0.1	0.0938929		breast	0.03	0.5	0.0439604		melanoma	0.03	0.1	0
bladder	0.03	0.1	0.0777078		breast	0.03	0.5	0.0819405		melanoma	0.03	0.1	0.0260069
bladder	0.03	0.1	0.0535391		breast	0.03	0.5	0.0429979		melanoma	0.03	0.1	0
bladder	0.03	0.1	0.147249		breast	0.03	0.5	0.0841334		melanoma	0.03	0.1	0.0118691
bladder	0.03	0.1	0.0845251		breast	0.03	0.5	0.0375484		melanoma	0.03	0.1	0.0690405
bladder	0.03	0.1	0.084067		breast	0.03	0.5	0.0454938		melanoma	0.03	0.1	0
bladder	0.03	0.1	0.0659289		breast	0.03	0.5	0.0458283		melanoma	0.03	0.1	0
bladder	0.03	0.5	0.0770031		breast	0.03	0.5	0.0291976		melanoma	0.03	0.5	0.0449545
bladder	0.03	0.5	0.0774371		breast	0.03	0.5	0.133377		melanoma	0.03	0.5	0.0171646
bladder	0.03	0.5	0.0716543		breast	0.03	0.5	0.0154479		melanoma	0.03	0.5	0
bladder	0.03	0.5	0.0776574		breast	0.03	0.5	0.0307679		melanoma	0.03	0.5	0.0232361
bladder	0.03	0.5	0.0574653		breast	0.03	0.5	0.0350534		melanoma	0.03	0.5	0.0288106
bladder	0.03	0.5	0.0614522		breast	0.03	0.5	0.0976493		melanoma	0.03	0.5	0.056281
bladder	0.03	0.5	0.0811299		breast	0.03	0.5	0.0706086		melanoma	0.03	0.5	0.00681429
bladder	0.03	0.5	0.0802215		breast	0.03	0.5	0.0807474		melanoma	0.03	0.5	0.00746142
bladder	0.03	0.5	0.0779374		breast	0.03	0.5	0.00991447		melanoma	0.03	0.5	0.01246
bladder	0.03	0.5	0.0716801		breast	0.03	0.5	0.0821783		melanoma	0.03	0.5	0.0157409
bladder	0.03	0.5	0.0825712		breast	0.03	0.5	0.0534942		melanoma	0.03	0.5	0.00573226
bladder	0.03	0.5	0.0976742		breast	0.03	1	0.0888238		melanoma	0.03	0.5	0.00373875
bladder	0.03	0.5	0.0515278		breast	0.03	1	0.0540638		melanoma	0.03	0.5	0.00508387
bladder	0.03	0.5	0.0888579		breast	0.03	1	0.0573804		melanoma	0.03	0.5	0.0133834
bladder	0.03	0.5	0.090621		breast	0.03	1	0.0522412		melanoma	0.03	0.5	0
bladder	0.03	0.5	0.0710741		breast	0.03	1	0.0310003		melanoma	0.03	0.5	0.0209549
bladder	0.03	0.5	0.0813483		breast	0.03	1	0.0732009		melanoma	0.03	0.5	0.0043613
bladder	0.03	0.5	0.0883191		breast	0.03	1	0.0296903		melanoma	0.03	0.5	0.035782
bladder	0.03	0.5	0.0640049		breast	0.03	1	0.0412006		melanoma	0.03	0.5	0
bladder	0.03	0.5	0.0540871		breast	0.03	1	0.0325105		melanoma	0.03	0.5	0.0255051
bladder	0.03	1	0.0727076		breast	0.03	1	0.049523		melanoma	0.03	1	0.0412204
bladder	0.03	1	0.0795033		breast	0.03	1	0.0512866		melanoma	0.03	1	0.0308348
bladder	0.03	1	0.0747674		breast	0.03	1	0.0167672		melanoma	0.03	1	0.00709057
bladder	0.03	1	0.0685804		breast	0.03	1	0.0354573		melanoma	0.03	1	0.0275706
bladder	0.03	1	0.0650816		breast	0.03	1	0.0729087		melanoma	0.03	1	0.0231288
bladder	0.03	1	0.0734601		breast	0.03	1	0.102675		melanoma	0.03	1	0.0400594
bladder	0.03	1	0.0776063		breast	0.03	1	0.0571655		melanoma	0.03	1	0.0156899
bladder	0.03	1	0.068371		breast	0.03	1	0.0560401		melanoma	0.03	1	0.0166069
bladder	0.03	1	0.0805815		breast	0.03	1	0.0440906		melanoma	0.03	1	0.0140677
bladder	0.03	1	0.0601653		breast	0.03	1	0.0561877		melanoma	0.03	1	0.0192249
bladder	0.03	1	0.0811242		breast	0.03	1	0.0210007		melanoma	0.03	1	0.00563915
bladder	0.03	1	0.0707296		breast	0.03	2	0.0652548		melanoma	0.03	1	0.0140799
bladder	0.03	1	0.0602178		breast	0.03	2	0.0475584		melanoma	0.03	1	0.0137224
bladder	0.03	1	0.0848802		breast	0.03	2	0.0749892		melanoma	0.03	1	0.00658398
bladder	0.03	1	0.0810576		breast	0.03	2	0.0439783		melanoma	0.03	1	0.0160615
bladder	0.03	1	0.0708232		breast	0.03	2	0.0401998		melanoma	0.03	1	0.0164687
bladder	0.03	1	0.0811996		breast	0.03	2	0.0650847		melanoma	0.03	1	0.0189568
bladder	0.03	1	0.0877173		breast	0.03	2	0.0479223		melanoma	0.03	1	0.0329665
bladder	0.03	1	0.0643844		breast	0.03	2	0.0453633		melanoma	0.03	1	0.00635168
bladder	0.03	1	0.0612078		breast	0.03	2	0.0500518		melanoma	0.03	1	0.0155417
bladder	0.03	2	0.0708404		breast	0.03	2	0.0504607		melanoma	0.03	2	0.0247729
bladder	0.03	2	0.0720408		breast	0.03	2	0.0569292		melanoma	0.03	2	0.0198695
bladder	0.03	2	0.0678541		breast	0.03	2	0.0459155		melanoma	0.03	2	0.0195326
bladder	0.03	2	0.0682363		breast	0.03	2	0.0439894		melanoma	0.03	2	0.0184615
bladder	0.03	2	0.0686915		breast	0.03	2	0.0568557		melanoma	0.03	2	0.0203031
bladder	0.03	2	0.0750768		breast	0.03	2	0.0705224		melanoma	0.03	2	0.0119745
bladder	0.03	2	0.0741633		breast	0.03	2	0.0681801		melanoma	0.03	2	0.0190585
bladder	0.03	2	0.0744586		breast	0.03	2	0.0472624		melanoma	0.03	2	0.0132684
bladder	0.03	2	0.0690549		breast	0.03	2	0.0472027		melanoma	0.03	2	0.0177937
bladder	0.03	2	0.0656181		breast	0.03	2	0.0630672		melanoma	0.03	2	0.0146176
bladder	0.03	2	0.0714528		breast	0.03	2	0.0355691		melanoma	0.03	2	0.00662322
bladder	0.03	2	0.0716747		breast	0.03	3	0.0537422		melanoma	0.03	2	0.0265819
bladder	0.03	2	0.06898		breast	0.03	3	0.0517011		melanoma	0.03	2	0.0168275
bladder	0.03	2	0.0766575		breast	0.03	3	0.0551665		melanoma	0.03	2	0.0111564
bladder	0.03	2	0.0731936		breast	0.03	3	0.0629791		melanoma	0.03	2	0.00887142
bladder	0.03	2	0.0708522		breast	0.03	3	0.0578196		melanoma	0.03	2	0.0149998
bladder	0.03	2	0.0724207		breast	0.03	3	0.0457107		melanoma	0.03	2	0.0172925
bladder	0.03	2	0.0729585		breast	0.03	3	0.0476818		melanoma	0.03	2	0.0194735
bladder	0.03	2	0.0700636		breast	0.03	3	0.0504998		melanoma	0.03	2	0.0167739
bladder	0.03	2	0.0689154		breast	0.03	3	0.0468656		melanoma	0.03	2	0.0118131
bladder	0.03	3	0.071156		breast	0.03	3	0.0512557		melanoma	0.03	3	0.0168404
bladder	0.03	3	0.0733164		breast	0.03	3	0.039422		melanoma	0.03	3	0.00925832
bladder	0.03	3	0.0728136		breast	0.03	3	0.0515204		melanoma	0.03	3	0.020586
bladder	0.03	3	0.0715004		breast	0.03	3	0.0545017		melanoma	0.03	3	0.0170221
bladder	0.03	3	0.0679739		breast	0.03	3	0.0449438		melanoma	0.03	3	0.0190201
bladder	0.03	3	0.0710668		breast	0.03	3	0.0525369		melanoma	0.03	3	0.016944
bladder	0.03	3	0.0685894		breast	0.03	3	0.0596061		melanoma	0.03	3	0.0206227
bladder	0.03	3	0.0683739		breast	0.03	3	0.0455861		melanoma	0.03	3	0.0222999
bladder	0.03	3	0.071336		breast	0.03	3	0.0514245		melanoma	0.03	3	0.0163135
bladder	0.03	3	0.0743353		breast	0.03	3	0.0372476		melanoma	0.03	3	0.0163328
bladder	0.03	3	0.0730075		breast	0.03	3	0.0583556		melanoma	0.03	3	0.0198228
bladder	0.03	3	0.0669645		breast	0.04	0.1	0.0213351		melanoma	0.03	3	0.0219096
bladder	0.03	3	0.0685983		breast	0.04	0.1	0		melanoma	0.03	3	0.0205539
bladder	0.03	3	0.0694062		breast	0.04	0.1	0		melanoma	0.03	3	0.0181036
bladder	0.03	3	0.0709233		breast	0.04	0.1	0		melanoma	0.03	3	0.0153302
bladder	0.03	3	0.0681643		breast	0.04	0.1	0		melanoma	0.03	3	0.0134542
bladder	0.03	3	0.0706612		breast	0.04	0.1	0		melanoma	0.03	3	0.0243921
bladder	0.03	3	0.0696926		breast	0.04	0.1	0		melanoma	0.03	3	0.0236746
bladder	0.03	3	0.0662407		breast	0.04	0.1	0.00164625		melanoma	0.03	3	0.0125682
bladder	0.03	3	0.068087		breast	0.04	0.1	0		melanoma	0.03	3	0.0187609
bladder	0.04	0.1	0.0778092		breast	0.04	0.1	0		melanoma	0.04	0.1	0
bladder	0.04	0.1	0.0585861		breast	0.04	0.1	0		melanoma	0.04	0.1	0
bladder	0.04	0.1	0.0261054		breast	0.04	0.1	0.0669289		melanoma	0.04	0.1	0
bladder	0.04	0.1	0.0585234		breast	0.04	0.1	0.00532516		melanoma	0.04	0.1	0.00793272
bladder	0.04	0.1	0.0294736		breast	0.04	0.1	0.0247326		melanoma	0.04	0.1	0.0186559
bladder	0.04	0.1	0.0932235		breast	0.04	0.1	0.0272068		melanoma	0.04	0.1	0.0566538
bladder	0.04	0.1	0.0739607		breast	0.04	0.1	0.0182247		melanoma	0.04	0.1	0
bladder	0.04	0.1	0.0541777		breast	0.04	0.1	0		melanoma	0.04	0.1	0
bladder	0.04	0.1	0.134483		breast	0.04	0.1	0		melanoma	0.04	0.1	0.0206739
bladder	0.04	0.1	0.0243182		breast	0.04	0.1	0		melanoma	0.04	0.1	0.0573241
bladder	0.04	0.1	0.0822598		breast	0.04	0.1	0		melanoma	0.04	0.1	0
bladder	0.04	0.1	0.112743		breast	0.04	0.5	0.0789947		melanoma	0.04	0.1	0.00649281
bladder	0.04	0.1	0.0604848		breast	0.04	0.5	0.0115916		melanoma	0.04	0.1	0
bladder	0.04	0.1	0.0812534		breast	0.04	0.5	0.0220025		melanoma	0.04	0.1	0
bladder	0.04	0.1	0.0830033		breast	0.04	0.5	0.0710012		melanoma	0.04	0.1	0.0470504
bladder	0.04	0.1	0.0511153		breast	0.04	0.5	0.0459729		melanoma	0.04	0.1	0.0198912
bladder	0.04	0.1	0.141541		breast	0.04	0.5	0.0875801		melanoma	0.04	0.1	0.016078
bladder	0.04	0.1	0.0768531		breast	0.04	0.5	0.0365513		melanoma	0.04	0.1	0.0694099
bladder	0.04	0.1	0.0860265		breast	0.04	0.5	0.0465967		melanoma	0.04	0.1	0.00620617
bladder	0.04	0.1	0.0766071		breast	0.04	0.5	0.0489383		melanoma	0.04	0.1	0
bladder	0.04	0.5	0.075772		breast	0.04	0.5	0.0138171		melanoma	0.04	0.5	0.0359148
bladder	0.04	0.5	0.0778315		breast	0.04	0.5	0.130021		melanoma	0.04	0.5	0.023867
bladder	0.04	0.5	0.0665636		breast	0.04	0.5	0.01901		melanoma	0.04	0.5	0.00365028
bladder	0.04	0.5	0.0735239		breast	0.04	0.5	0.0314038		melanoma	0.04	0.5	0.0283074
bladder	0.04	0.5	0.0486465		breast	0.04	0.5	0.0323253		melanoma	0.04	0.5	0.0328837
bladder	0.04	0.5	0.0640864		breast	0.04	0.5	0.102512		melanoma	0.04	0.5	0.0621221
bladder	0.04	0.5	0.0858436		breast	0.04	0.5	0.050471		melanoma	0.04	0.5	0.0226645
bladder	0.04	0.5	0.0797713		breast	0.04	0.5	0.092418		melanoma	0.04	0.5	0.0213142
bladder	0.04	0.5	0.0807093		breast	0.04	0.5	0.000673224		melanoma	0.04	0.5	0.0269365
bladder	0.04	0.5	0.0713914		breast	0.04	0.5	0.0751233		melanoma	0.04	0.5	0.0125686
bladder	0.04	0.5	0.0741791		breast	0.04	0.5	0.0520571		melanoma	0.04	0.5	0.0182252
bladder	0.04	0.5	0.0951252		breast	0.04	1	0.0842812		melanoma	0.04	0.5	0.0198867
bladder	0.04	0.5	0.0499124		breast	0.04	1	0.0404995		melanoma	0.04	0.5	0.0065069
bladder	0.04	0.5	0.0800078		breast	0.04	1	0.0420916		melanoma	0.04	0.5	0.0119594
bladder	0.04	0.5	0.0926617		breast	0.04	1	0.0420828		melanoma	0.04	0.5	0.016852
bladder	0.04	0.5	0.0785951		breast	0.04	1	0.0300381		melanoma	0.04	0.5	0.0275128
bladder	0.04	0.5	0.0772901		breast	0.04	1	0.0762436		melanoma	0.04	0.5	0.0119725
bladder	0.04	0.5	0.0852289		breast	0.04	1	0.0235874		melanoma	0.04	0.5	0.0411976
bladder	0.04	0.5	0.0708067		breast	0.04	1	0.0465372		melanoma	0.04	0.5	0.00559981
bladder	0.04	0.5	0.0574189		breast	0.04	1	0.0302132		melanoma	0.04	0.5	0.0414646
bladder	0.04	1	0.0729742		breast	0.04	1	0.0484488		melanoma	0.04	1	0.0553611
bladder	0.04	1	0.0807711		breast	0.04	1	0.0532092		melanoma	0.04	1	0.0404261
bladder	0.04	1	0.0690188		breast	0.04	1	0.0171116		melanoma	0.04	1	0.00895332
bladder	0.04	1	0.0731096		breast	0.04	1	0.0377309		melanoma	0.04	1	0.0315793
bladder	0.04	1	0.0635465		breast	0.04	1	0.0725637		melanoma	0.04	1	0.0274318
bladder	0.04	1	0.0717974		breast	0.04	1	0.0984247		melanoma	0.04	1	0.0439781
bladder	0.04	1	0.0843022		breast	0.04	1	0.0452494		melanoma	0.04	1	0.0240438
bladder	0.04	1	0.0726046		breast	0.04	1	0.0538055		melanoma	0.04	1	0.0297758
bladder	0.04	1	0.081608		breast	0.04	1	0.0371469		melanoma	0.04	1	0.022576
bladder	0.04	1	0.064133		breast	0.04	1	0.0563175		melanoma	0.04	1	0.0282301
bladder	0.04	1	0.0732279		breast	0.04	1	0.0261432		melanoma	0.04	1	0.020126
bladder	0.04	1	0.0742407		breast	0.04	2	0.0647619		melanoma	0.04	1	0.0265957
bladder	0.04	1	0.0613597		breast	0.04	2	0.0406055		melanoma	0.04	1	0.0183882
bladder	0.04	1	0.075858		breast	0.04	2	0.0653607		melanoma	0.04	1	0.00946099
bladder	0.04	1	0.0837618		breast	0.04	2	0.0479627		melanoma	0.04	1	0.0228302
bladder	0.04	1	0.0751091		breast	0.04	2	0.0366841		melanoma	0.04	1	0.0282282
bladder	0.04	1	0.0780758		breast	0.04	2	0.0651261		melanoma	0.04	1	0.0277994
bladder	0.04	1	0.0867282		breast	0.04	2	0.0418247		melanoma	0.04	1	0.0360217
bladder	0.04	1	0.0670094		breast	0.04	2	0.0446699		melanoma	0.04	1	0.0104396
bladder	0.04	1	0.0629405		breast	0.04	2	0.0450948		melanoma	0.04	1	0.0257189
bladder	0.04	2	0.0716623		breast	0.04	2	0.0489074		melanoma	0.04	2	0.0358158
bladder	0.04	2	0.0727608		breast	0.04	2	0.0525786		melanoma	0.04	2	0.0269844
bladder	0.04	2	0.0671663		breast	0.04	2	0.0444622		melanoma	0.04	2	0.0277746
bladder	0.04	2	0.0691582		breast	0.04	2	0.0458741		melanoma	0.04	2	0.0261516
bladder	0.04	2	0.0696721		breast	0.04	2	0.0515586		melanoma	0.04	2	0.0281438
bladder	0.04	2	0.0746499		breast	0.04	2	0.0718887		melanoma	0.04	2	0.0183127
bladder	0.04	2	0.0783795		breast	0.04	2	0.0584342		melanoma	0.04	2	0.023712
bladder	0.04	2	0.0783134		breast	0.04	2	0.0465603		melanoma	0.04	2	0.0219459
bladder	0.04	2	0.0741715		breast	0.04	2	0.04697		melanoma	0.04	2	0.0226202
bladder	0.04	2	0.068167		breast	0.04	2	0.0590387		melanoma	0.04	2	0.0240935
bladder	0.04	2	0.0727901		breast	0.04	2	0.031446		melanoma	0.04	2	0.0146355
bladder	0.04	2	0.0719039		breast	0.04	3	0.0508084		melanoma	0.04	2	0.0326665
bladder	0.04	2	0.0702848		breast	0.04	3	0.0594706		melanoma	0.04	2	0.0248004
bladder	0.04	2	0.0773559		breast	0.04	3	0.0547697		melanoma	0.04	2	0.0190261
bladder	0.04	2	0.0742922		breast	0.04	3	0.0698093		melanoma	0.04	2	0.0131524
bladder	0.04	2	0.0738355		breast	0.04	3	0.0611215		melanoma	0.04	2	0.0244083
bladder	0.04	2	0.0746856		breast	0.04	3	0.0430739		melanoma	0.04	2	0.0255603
bladder	0.04	2	0.0742989		breast	0.04	3	0.0482881		melanoma	0.04	2	0.0277155
bladder	0.04	2	0.0719206		breast	0.04	3	0.0562984		melanoma	0.04	2	0.0239417
bladder	0.04	2	0.0701747		breast	0.04	3	0.0536177		melanoma	0.04	2	0.022808
bladder	0.04	3	0.0724143		breast	0.04	3	0.0518986		melanoma	0.04	3	0.025473
bladder	0.04	3	0.0760356		breast	0.04	3	0.0414255		melanoma	0.04	3	0.0144852
bladder	0.04	3	0.0732041		breast	0.04	3	0.0564001		melanoma	0.04	3	0.0284983
bladder	0.04	3	0.0742873		breast	0.04	3	0.0631477		melanoma	0.04	3	0.0247451
bladder	0.04	3	0.0698101		breast	0.04	3	0.0599536		melanoma	0.04	3	0.0248714
bladder	0.04	3	0.0726142		breast	0.04	3	0.0568662		melanoma	0.04	3	0.025467
bladder	0.04	3	0.0718104		breast	0.04	3	0.0548723		melanoma	0.04	3	0.0258689
bladder	0.04	3	0.071865		breast	0.04	3	0.0509415		melanoma	0.04	3	0.0282916
bladder	0.04	3	0.0704072		breast	0.04	3	0.0525488		melanoma	0.04	3	0.0195231
bladder	0.04	3	0.0775002		breast	0.04	3	0.0372917		melanoma	0.04	3	0.0231293
bladder	0.04	3	0.0755173		breast	0.04	3	0.0614706		melanoma	0.04	3	0.0230845
bladder	0.04	3	0.0679541		breast	0.05	0.1	0.00580979		melanoma	0.04	3	0.0286458
bladder	0.04	3	0.0723109		breast	0.05	0.1	0		melanoma	0.04	3	0.0289268
bladder	0.04	3	0.0740628		breast	0.05	0.1	0		melanoma	0.04	3	0.0230287
bladder	0.04	3	0.0711819		breast	0.05	0.1	0		melanoma	0.04	3	0.0208826
bladder	0.04	3	0.072377		breast	0.05	0.1	0.0281531		melanoma	0.04	3	0.0212288
bladder	0.04	3	0.0716319		breast	0.05	0.1	0		melanoma	0.04	3	0.0356307
bladder	0.04	3	0.0719248		breast	0.05	0.1	0		melanoma	0.04	3	0.0275733
bladder	0.04	3	0.067308		breast	0.05	0.1	0.0172842		melanoma	0.04	3	0.0218045
bladder	0.04	3	0.0692914		breast	0.05	0.1	0		melanoma	0.04	3	0.0200493
bladder	0.05	0.1	0.0800557		breast	0.05	0.1	0		melanoma	0.05	0.1	0.0158749
bladder	0.05	0.1	0.0618709		breast	0.05	0.1	0		melanoma	0.05	0.1	0.00662169
bladder	0.05	0.1	0.0213416		breast	0.05	0.1	0.0122403		melanoma	0.05	0.1	0
bladder	0.05	0.1	0.0732875		breast	0.05	0.1	0.00887844		melanoma	0.05	0.1	0.0316673
bladder	0.05	0.1	0.0113608		breast	0.05	0.1	0		melanoma	0.05	0.1	0.0371429
bladder	0.05	0.1	0.11337		breast	0.05	0.1	0.0176943		melanoma	0.05	0.1	0.0527761
bladder	0.05	0.1	0.0733771		breast	0.05	0.1	0		melanoma	0.05	0.1	0
bladder	0.05	0.1	0.0516686		breast	0.05	0.1	0		melanoma	0.05	0.1	0
bladder	0.05	0.1	0.123587		breast	0.05	0.1	0		melanoma	0.05	0.1	0.01514
bladder	0.05	0.1	0.0452439		breast	0.05	0.1	0		melanoma	0.05	0.1	0.0516981
bladder	0.05	0.1	0.0857402		breast	0.05	0.1	0		melanoma	0.05	0.1	0
bladder	0.05	0.1	0.112032		breast	0.05	0.5	0.0658874		melanoma	0.05	0.1	0
bladder	0.05	0.1	0.0731315		breast	0.05	0.5	0.0145286		melanoma	0.05	0.1	0
bladder	0.05	0.1	0.0705765		breast	0.05	0.5	0.01117		melanoma	0.05	0.1	0
bladder	0.05	0.1	0.0936591		breast	0.05	0.5	0.0510128		melanoma	0.05	0.1	0.041803
bladder	0.05	0.1	0.0628724		breast	0.05	0.5	0.0378172		melanoma	0.05	0.1	0.0388572
bladder	0.05	0.1	0.143784		breast	0.05	0.5	0.07771		melanoma	0.05	0.1	0.0163227
bladder	0.05	0.1	0.0712329		breast	0.05	0.5	0.0283377		melanoma	0.05	0.1	0.0549264
bladder	0.05	0.1	0.0917224		breast	0.05	0.5	0.0410262		melanoma	0.05	0.1	0.0125662
bladder	0.05	0.1	0.0585508		breast	0.05	0.5	0.0474443		melanoma	0.05	0.1	0.0184533
bladder	0.05	0.5	0.0780239		breast	0.05	0.5	0.00543353		melanoma	0.05	0.5	0.0499502
bladder	0.05	0.5	0.0741395		breast	0.05	0.5	0.115877		melanoma	0.05	0.5	0.0375485
bladder	0.05	0.5	0.0647082		breast	0.05	0.5	0.0302496		melanoma	0.05	0.5	0.00655159
bladder	0.05	0.5	0.0853076		breast	0.05	0.5	0.0390428		melanoma	0.05	0.5	0.0409184
bladder	0.05	0.5	0.0483134		breast	0.05	0.5	0.0258226		melanoma	0.05	0.5	0.0315509
bladder	0.05	0.5	0.0623479		breast	0.05	0.5	0.100519		melanoma	0.05	0.5	0.0620183
bladder	0.05	0.5	0.0889419		breast	0.05	0.5	0.0324071		melanoma	0.05	0.5	0.0289364
bladder	0.05	0.5	0.0798184		breast	0.05	0.5	0.0815422		melanoma	0.05	0.5	0.030825
bladder	0.05	0.5	0.079762		breast	0.05	0.5	0.00265071		melanoma	0.05	0.5	0.0358052
bladder	0.05	0.5	0.0630816		breast	0.05	0.5	0.0672795		melanoma	0.05	0.5	0.017997
bladder	0.05	0.5	0.0765434		breast	0.05	0.5	0.0429204		melanoma	0.05	0.5	0.0411628
bladder	0.05	0.5	0.0993196		breast	0.05	1	0.0787727		melanoma	0.05	0.5	0.023282
bladder	0.05	0.5	0.052363		breast	0.05	1	0.0357825		melanoma	0.05	0.5	0.0136191
bladder	0.05	0.5	0.0796513		breast	0.05	1	0.0399385		melanoma	0.05	0.5	0.0139478
bladder	0.05	0.5	0.0936002		breast	0.05	1	0.0350956		melanoma	0.05	0.5	0.0207185
bladder	0.05	0.5	0.0901492		breast	0.05	1	0.0187867		melanoma	0.05	0.5	0.0299564
bladder	0.05	0.5	0.082258		breast	0.05	1	0.0627689		melanoma	0.05	0.5	0.0199381
bladder	0.05	0.5	0.0807213		breast	0.05	1	0.025492		melanoma	0.05	0.5	0.0415743
bladder	0.05	0.5	0.0714994		breast	0.05	1	0.0446633		melanoma	0.05	0.5	0.018931
bladder	0.05	0.5	0.0476902		breast	0.05	1	0.0306664		melanoma	0.05	0.5	0.0490957
bladder	0.05	1	0.0767831		breast	0.05	1	0.0442057		melanoma	0.05	1	0.0615666
bladder	0.05	1	0.0793585		breast	0.05	1	0.0519285		melanoma	0.05	1	0.0415948
bladder	0.05	1	0.0665111		breast	0.05	1	0.015808		melanoma	0.05	1	0.00949968
bladder	0.05	1	0.0849527		breast	0.05	1	0.0334392		melanoma	0.05	1	0.0370149
bladder	0.05	1	0.0651215		breast	0.05	1	0.0716335		melanoma	0.05	1	0.0301045
bladder	0.05	1	0.0705578		breast	0.05	1	0.101593		melanoma	0.05	1	0.0516604
bladder	0.05	1	0.0834224		breast	0.05	1	0.0408591		melanoma	0.05	1	0.0325774
bladder	0.05	1	0.0724795		breast	0.05	1	0.0404446		melanoma	0.05	1	0.0372671
bladder	0.05	1	0.085178		breast	0.05	1	0.0406364		melanoma	0.05	1	0.0314925
bladder	0.05	1	0.0613771		breast	0.05	1	0.0545312		melanoma	0.05	1	0.0317844
bladder	0.05	1	0.0746701		breast	0.05	1	0.0255459		melanoma	0.05	1	0.0383336
bladder	0.05	1	0.0794076		breast	0.05	2	0.0617326		melanoma	0.05	1	0.0269825
bladder	0.05	1	0.0643326		breast	0.05	2	0.0352734		melanoma	0.05	1	0.0235698
bladder	0.05	1	0.0729643		breast	0.05	2	0.0579825		melanoma	0.05	1	0.0118496
bladder	0.05	1	0.0818759		breast	0.05	2	0.0364973		melanoma	0.05	1	0.0264059
bladder	0.05	1	0.0809184		breast	0.05	2	0.0299308		melanoma	0.05	1	0.0363334
bladder	0.05	1	0.0806505		breast	0.05	2	0.0567163		melanoma	0.05	1	0.0312236
bladder	0.05	1	0.0863495		breast	0.05	2	0.0348784		melanoma	0.05	1	0.034117
bladder	0.05	1	0.071393		breast	0.05	2	0.0426208		melanoma	0.05	1	0.0231045
bladder	0.05	1	0.0599442		breast	0.05	2	0.0422437		melanoma	0.05	1	0.036894
bladder	0.05	2	0.0724172		breast	0.05	2	0.0427889		melanoma	0.05	2	0.0406447
bladder	0.05	2	0.0740471		breast	0.05	2	0.0499765		melanoma	0.05	2	0.0279859
bladder	0.05	2	0.0666947		breast	0.05	2	0.0390667		melanoma	0.05	2	0.0322323
bladder	0.05	2	0.0729318		breast	0.05	2	0.0427197		melanoma	0.05	2	0.0294079
bladder	0.05	2	0.0730591		breast	0.05	2	0.0472533		melanoma	0.05	2	0.0347288
bladder	0.05	2	0.0753615		breast	0.05	2	0.0649873		melanoma	0.05	2	0.0239444
bladder	0.05	2	0.0783581		breast	0.05	2	0.0511689		melanoma	0.05	2	0.0294805
bladder	0.05	2	0.0767727		breast	0.05	2	0.0418003		melanoma	0.05	2	0.0281058
bladder	0.05	2	0.0778892		breast	0.05	2	0.0386613		melanoma	0.05	2	0.031596
bladder	0.05	2	0.0700138		breast	0.05	2	0.0538716		melanoma	0.05	2	0.0333887
bladder	0.05	2	0.0735299		breast	0.05	2	0.026		melanoma	0.05	2	0.0239651
bladder	0.05	2	0.0744864		breast	0.05	3	0.0449214		melanoma	0.05	2	0.0361059
bladder	0.05	2	0.0735715		breast	0.05	3	0.062737		melanoma	0.05	2	0.0286779
bladder	0.05	2	0.0766732		breast	0.05	3	0.0496532		melanoma	0.05	2	0.0225273
bladder	0.05	2	0.0741852		breast	0.05	3	0.0728479		melanoma	0.05	2	0.0218786
bladder	0.05	2	0.0758219		breast	0.05	3	0.0597912		melanoma	0.05	2	0.0260472
bladder	0.05	2	0.0757669		breast	0.05	3	0.0383464		melanoma	0.05	2	0.0285093
bladder	0.05	2	0.0764343		breast	0.05	3	0.0460674		melanoma	0.05	2	0.0289411
bladder	0.05	2	0.0742901		breast	0.05	3	0.0504376		melanoma	0.05	2	0.0279846
bladder	0.05	2	0.0719166		breast	0.05	3	0.0534409		melanoma	0.05	2	0.0314227
bladder	0.05	3	0.0735677		breast	0.05	3	0.054124		melanoma	0.05	3	0.030049
bladder	0.05	3	0.0756462		breast	0.05	3	0.0323606		melanoma	0.05	3	0.0263768
bladder	0.05	3	0.0744242		breast	0.05	3	0.0519927		melanoma	0.05	3	0.0337452
bladder	0.05	3	0.069967		breast	0.05	3	0.0622713		melanoma	0.05	3	0.0342113
bladder	0.05	3	0.070766		breast	0.05	3	0.0632661		melanoma	0.05	3	0.0313402
bladder	0.05	3	0.0740202		breast	0.05	3	0.0510059		melanoma	0.05	3	0.0301245
bladder	0.05	3	0.0719503		breast	0.05	3	0.0479486		melanoma	0.05	3	0.0296904
bladder	0.05	3	0.0722293		breast	0.05	3	0.0565865		melanoma	0.05	3	0.0350904
bladder	0.05	3	0.0730175		breast	0.05	3	0.0548362		melanoma	0.05	3	0.0219694
bladder	0.05	3	0.0792257		breast	0.05	3	0.0310198		melanoma	0.05	3	0.0316411
bladder	0.05	3	0.0758785		breast	0.05	3	0.0621408		melanoma	0.05	3	0.0262247
bladder	0.05	3	0.0684642		breast	0.06	0.1	0.0271872		melanoma	0.05	3	0.0323922
bladder	0.05	3	0.0747256		breast	0.06	0.1	0		melanoma	0.05	3	0.0339312
bladder	0.05	3	0.0733039		breast	0.06	0.1	0		melanoma	0.05	3	0.0273795
bladder	0.05	3	0.071118		breast	0.06	0.1	0		melanoma	0.05	3	0.024975
bladder	0.05	3	0.0716278		breast	0.06	0.1	0		melanoma	0.05	3	0.0342989
bladder	0.05	3	0.0714102		breast	0.06	0.1	0		melanoma	0.05	3	0.0377177
bladder	0.05	3	0.070453		breast	0.06	0.1	0		melanoma	0.05	3	0.0307577
bladder	0.05	3	0.0668009		breast	0.06	0.1	0.0528222		melanoma	0.05	3	0.0275781
bladder	0.05	3	0.0707456		breast	0.06	0.1	0		melanoma	0.05	3	0.0250543
bladder	0.06	0.1	0.0795973		breast	0.06	0.1	0.00862621		melanoma	0.06	0.1	0.0371384
bladder	0.06	0.1	0.0678489		breast	0.06	0.1	0		melanoma	0.06	0.1	0
bladder	0.06	0.1	0.035423		breast	0.06	0.1	0.0002193		melanoma	0.06	0.1	0.00816202
bladder	0.06	0.1	0.0811446		breast	0.06	0.1	0.036207		melanoma	0.06	0.1	0.0364413
bladder	0.06	0.1	0.0132244		breast	0.06	0.1	0.0243755		melanoma	0.06	0.1	0.0442866
bladder	0.06	0.1	0.120045		breast	0.06	0.1	0.0211364		melanoma	0.06	0.1	0.0661225
bladder	0.06	0.1	0.0820133		breast	0.06	0.1	0		melanoma	0.06	0.1	0
bladder	0.06	0.1	0.0435269		breast	0.06	0.1	0		melanoma	0.06	0.1	0
bladder	0.06	0.1	0.10202		breast	0.06	0.1	0.00101358		melanoma	0.06	0.1	0.0147161
bladder	0.06	0.1	0.047512		breast	0.06	0.1	0		melanoma	0.06	0.1	0.0522965
bladder	0.06	0.1	0.0891523		breast	0.06	0.1	0		melanoma	0.06	0.1	0
bladder	0.06	0.1	0.102894		breast	0.06	0.5	0.0710389		melanoma	0.06	0.1	0.00748556
bladder	0.06	0.1	0.0703609		breast	0.06	0.5	0.029327		melanoma	0.06	0.1	0
bladder	0.06	0.1	0.0628066		breast	0.06	0.5	0.00610499		melanoma	0.06	0.1	0
bladder	0.06	0.1	0.0878802		breast	0.06	0.5	0.0405442		melanoma	0.06	0.1	0.0357806
bladder	0.06	0.1	0.0688156		breast	0.06	0.5	0.0507977		melanoma	0.06	0.1	0.0435766
bladder	0.06	0.1	0.125793		breast	0.06	0.5	0.0695962		melanoma	0.06	0.1	0
bladder	0.06	0.1	0.0854559		breast	0.06	0.5	0.0282948		melanoma	0.06	0.1	0.0538297
bladder	0.06	0.1	0.0889889		breast	0.06	0.5	0.0543727		melanoma	0.06	0.1	0.0409472
bladder	0.06	0.1	0.0583802		breast	0.06	0.5	0.0536469		melanoma	0.06	0.1	0.0135942
bladder	0.06	0.5	0.0783547		breast	0.06	0.5	0.0134909		melanoma	0.06	0.5	0.0567572
bladder	0.06	0.5	0.075749		breast	0.06	0.5	0.101159		melanoma	0.06	0.5	0.0294969
bladder	0.06	0.5	0.0696904		breast	0.06	0.5	0.0229277		melanoma	0.06	0.5	0.0160752
bladder	0.06	0.5	0.0863958		breast	0.06	0.5	0.0651683		melanoma	0.06	0.5	0.0382213
bladder	0.06	0.5	0.046652		breast	0.06	0.5	0.0373699		melanoma	0.06	0.5	0.0393384
bladder	0.06	0.5	0.0622436		breast	0.06	0.5	0.0931447		melanoma	0.06	0.5	0.0605518
bladder	0.06	0.5	0.0870056		breast	0.06	0.5	0.0393967		melanoma	0.06	0.5	0.0355788
bladder	0.06	0.5	0.083211		breast	0.06	0.5	0.0773691		melanoma	0.06	0.5	0.0208059
bladder	0.06	0.5	0.0808888		breast	0.06	0.5	0.0294207		melanoma	0.06	0.5	0.0396329
bladder	0.06	0.5	0.0616342		breast	0.06	0.5	0.0614716		melanoma	0.06	0.5	0.0143034
bladder	0.06	0.5	0.084458		breast	0.06	0.5	0.057397		melanoma	0.06	0.5	0.0458982
bladder	0.06	0.5	0.0993444		breast	0.06	1	0.084582		melanoma	0.06	0.5	0.0235605
bladder	0.06	0.5	0.0556463		breast	0.06	1	0.0457863		melanoma	0.06	0.5	0.00834061
bladder	0.06	0.5	0.0756494		breast	0.06	1	0.0442297		melanoma	0.06	0.5	0.0132835
bladder	0.06	0.5	0.0854094		breast	0.06	1	0.0287981		melanoma	0.06	0.5	0.0127196
bladder	0.06	0.5	0.0899402		breast	0.06	1	0.0274782		melanoma	0.06	0.5	0.0304283
bladder	0.06	0.5	0.0790745		breast	0.06	1	0.0582067		melanoma	0.06	0.5	0.0247877
bladder	0.06	0.5	0.0858676		breast	0.06	1	0.0301699		melanoma	0.06	0.5	0.0477546
bladder	0.06	0.5	0.0666202		breast	0.06	1	0.0504712		melanoma	0.06	0.5	0.0226306
bladder	0.06	0.5	0.0440217		breast	0.06	1	0.0394698		melanoma	0.06	0.5	0.0519113
bladder	0.06	1	0.0775		breast	0.06	1	0.0483211		melanoma	0.06	1	0.0649191
bladder	0.06	1	0.0802911		breast	0.06	1	0.0522341		melanoma	0.06	1	0.0435016
bladder	0.06	1	0.0699383		breast	0.06	1	0.014514		melanoma	0.06	1	0.0125176
bladder	0.06	1	0.0824251		breast	0.06	1	0.0429437		melanoma	0.06	1	0.0433853
bladder	0.06	1	0.0635802		breast	0.06	1	0.0772371		melanoma	0.06	1	0.0381729
bladder	0.06	1	0.0768765		breast	0.06	1	0.099427		melanoma	0.06	1	0.0529027
bladder	0.06	1	0.0824124		breast	0.06	1	0.0510438		melanoma	0.06	1	0.0364201
bladder	0.06	1	0.0773855		breast	0.06	1	0.0441693		melanoma	0.06	1	0.0421738
bladder	0.06	1	0.0866982		breast	0.06	1	0.0604371		melanoma	0.06	1	0.0343792
bladder	0.06	1	0.0628144		breast	0.06	1	0.0508607		melanoma	0.06	1	0.0384014
bladder	0.06	1	0.0798022		breast	0.06	1	0.0277437		melanoma	0.06	1	0.0405887
bladder	0.06	1	0.0769139		breast	0.06	2	0.0682775		melanoma	0.06	1	0.0301833
bladder	0.06	1	0.0646793		breast	0.06	2	0.0425719		melanoma	0.06	1	0.02709
bladder	0.06	1	0.0717646		breast	0.06	2	0.0614525		melanoma	0.06	1	0.0125295
bladder	0.06	1	0.0756189		breast	0.06	2	0.0401207		melanoma	0.06	1	0.0245762
bladder	0.06	1	0.0809569		breast	0.06	2	0.0391601		melanoma	0.06	1	0.0380105
bladder	0.06	1	0.0789832		breast	0.06	2	0.0573994		melanoma	0.06	1	0.0332792
bladder	0.06	1	0.0878162		breast	0.06	2	0.0405423		melanoma	0.06	1	0.0422302
bladder	0.06	1	0.0691968		breast	0.06	2	0.0498275		melanoma	0.06	1	0.0310671
bladder	0.06	1	0.0617013		breast	0.06	2	0.0490627		melanoma	0.06	1	0.0431264
bladder	0.06	2	0.0728291		breast	0.06	2	0.0498098		melanoma	0.06	2	0.0450704
bladder	0.06	2	0.0749433		breast	0.06	2	0.0545287		melanoma	0.06	2	0.0312635
bladder	0.06	2	0.067926		breast	0.06	2	0.0492203		melanoma	0.06	2	0.0379628
bladder	0.06	2	0.0708729		breast	0.06	2	0.0492585		melanoma	0.06	2	0.0333337
bladder	0.06	2	0.0728934		breast	0.06	2	0.0518614		melanoma	0.06	2	0.0388775
bladder	0.06	2	0.0799045		breast	0.06	2	0.068382		melanoma	0.06	2	0.029188
bladder	0.06	2	0.0779509		breast	0.06	2	0.0561458		melanoma	0.06	2	0.0343506
bladder	0.06	2	0.0791175		breast	0.06	2	0.0459964		melanoma	0.06	2	0.031955
bladder	0.06	2	0.0767332		breast	0.06	2	0.0477145		melanoma	0.06	2	0.034712
bladder	0.06	2	0.0707399		breast	0.06	2	0.056847		melanoma	0.06	2	0.039755
bladder	0.06	2	0.0756159		breast	0.06	2	0.0304867		melanoma	0.06	2	0.0309411
bladder	0.06	2	0.0722208		breast	0.06	3	0.0493515		melanoma	0.06	2	0.0426113
bladder	0.06	2	0.0729269		breast	0.06	3	0.0640967		melanoma	0.06	2	0.0344181
bladder	0.06	2	0.077512		breast	0.06	3	0.0562198		melanoma	0.06	2	0.0265514
bladder	0.06	2	0.0725623		breast	0.06	3	0.0745267		melanoma	0.06	2	0.0246837
bladder	0.06	2	0.0757865		breast	0.06	3	0.0671689		melanoma	0.06	2	0.0306906
bladder	0.06	2	0.075419		breast	0.06	3	0.0365937		melanoma	0.06	2	0.0351083
bladder	0.06	2	0.0790992		breast	0.06	3	0.0516099		melanoma	0.06	2	0.0376987
bladder	0.06	2	0.0737886		breast	0.06	3	0.0536737		melanoma	0.06	2	0.0339547
bladder	0.06	2	0.0710419		breast	0.06	3	0.0613365		melanoma	0.06	2	0.0357829
bladder	0.06	3	0.0742893		breast	0.06	3	0.0551232		melanoma	0.06	3	0.0361706
bladder	0.06	3	0.0762237		breast	0.06	3	0.0346256		melanoma	0.06	3	0.0306645
bladder	0.06	3	0.0757903		breast	0.06	3	0.0491666		melanoma	0.06	3	0.0354405
bladder	0.06	3	0.0704076		breast	0.06	3	0.0667238		melanoma	0.06	3	0.0373441
bladder	0.06	3	0.0716013		breast	0.06	3	0.0667071		melanoma	0.06	3	0.0393349
bladder	0.06	3	0.0746078		breast	0.06	3	0.0460937		melanoma	0.06	3	0.0352161
bladder	0.06	3	0.0716152		breast	0.06	3	0.0440584		melanoma	0.06	3	0.035444
bladder	0.06	3	0.0724023		breast	0.06	3	0.0578073		melanoma	0.06	3	0.0373247
bladder	0.06	3	0.0767079		breast	0.06	3	0.0603637		melanoma	0.06	3	0.0316564
bladder	0.06	3	0.0778339		breast	0.06	3	0.0422514		melanoma	0.06	3	0.0421155
bladder	0.06	3	0.0747413		breast	0.06	3	0.0659443		melanoma	0.06	3	0.0319334
bladder	0.06	3	0.0704598		breast	0.08	0.1	0.0511081		melanoma	0.06	3	0.0367397
bladder	0.06	3	0.0740755		breast	0.08	0.1	0		melanoma	0.06	3	0.0406371
bladder	0.06	3	0.0751431		breast	0.08	0.1	0		melanoma	0.06	3	0.0334159
bladder	0.06	3	0.0704065		breast	0.08	0.1	0		melanoma	0.06	3	0.0320174
bladder	0.06	3	0.0724552		breast	0.08	0.1	0		melanoma	0.06	3	0.039905
bladder	0.06	3	0.073222		breast	0.08	0.1	0		melanoma	0.06	3	0.041178
bladder	0.06	3	0.0710952		breast	0.08	0.1	0		melanoma	0.06	3	0.0358829
bladder	0.06	3	0.0668717		breast	0.08	0.1	0.0640003		melanoma	0.06	3	0.0346512
bladder	0.06	3	0.0731386		breast	0.08	0.1	0		melanoma	0.06	3	0.0329952
bladder	0.08	0.1	0.0731794		breast	0.08	0.1	0		melanoma	0.08	0.1	0.0823223
bladder	0.08	0.1	0.0564756		breast	0.08	0.1	0		melanoma	0.08	0.1	0.0448404
bladder	0.08	0.1	0.0460935		breast	0.08	0.1	0		melanoma	0.08	0.1	0.0748379
bladder	0.08	0.1	0.0719688		breast	0.08	0.1	0.0361973		melanoma	0.08	0.1	0.0631334
bladder	0.08	0.1	0.0166742		breast	0.08	0.1	0		melanoma	0.08	0.1	0.0563688
bladder	0.08	0.1	0.0971106		breast	0.08	0.1	0		melanoma	0.08	0.1	0.0537061
bladder	0.08	0.1	0.0650501		breast	0.08	0.1	0		melanoma	0.08	0.1	0
bladder	0.08	0.1	0.0444453		breast	0.08	0.1	0		melanoma	0.08	0.1	0
bladder	0.08	0.1	0.0690942		breast	0.08	0.1	0		melanoma	0.08	0.1	0.039849
bladder	0.08	0.1	0.0573343		breast	0.08	0.1	0		melanoma	0.08	0.1	0.0429856
bladder	0.08	0.1	0.0876678		breast	0.08	0.1	0		melanoma	0.08	0.1	0
bladder	0.08	0.1	0.0893371		breast	0.08	0.5	0.0625692		melanoma	0.08	0.1	0.0206513
bladder	0.08	0.1	0.0790811		breast	0.08	0.5	0.0280791		melanoma	0.08	0.1	0.00280088
bladder	0.08	0.1	0.0628046		breast	0.08	0.5	0.0192471		melanoma	0.08	0.1	0.0160728
bladder	0.08	0.1	0.0824343		breast	0.08	0.5	0.0421537		melanoma	0.08	0.1	0.0247057
bladder	0.08	0.1	0.0718782		breast	0.08	0.5	0.0580805		melanoma	0.08	0.1	0.0587103
bladder	0.08	0.1	0.103582		breast	0.08	0.5	0.0651219		melanoma	0.08	0.1	0.0118347
bladder	0.08	0.1	0.0863508		breast	0.08	0.5	0.0323816		melanoma	0.08	0.1	0.0947912
bladder	0.08	0.1	0.0640536		breast	0.08	0.5	0.0660031		melanoma	0.08	0.1	0.078397
bladder	0.08	0.1	0.0787924		breast	0.08	0.5	0.044194		melanoma	0.08	0.1	0.0816115
bladder	0.08	0.5	0.0719843		breast	0.08	0.5	0.0339532		melanoma	0.08	0.5	0.080879
bladder	0.08	0.5	0.0668222		breast	0.08	0.5	0.0920815		melanoma	0.08	0.5	0.0542491
bladder	0.08	0.5	0.0623915		breast	0.08	0.5	0.0227887		melanoma	0.08	0.5	0.0374407
bladder	0.08	0.5	0.0780778		breast	0.08	0.5	0.063209		melanoma	0.08	0.5	0.0445467
bladder	0.08	0.5	0.0524989		breast	0.08	0.5	0.0308081		melanoma	0.08	0.5	0.0619342
bladder	0.08	0.5	0.0620546		breast	0.08	0.5	0.0838364		melanoma	0.08	0.5	0.0833029
bladder	0.08	0.5	0.080826		breast	0.08	0.5	0.035176		melanoma	0.08	0.5	0.0437919
bladder	0.08	0.5	0.0818033		breast	0.08	0.5	0.058151		melanoma	0.08	0.5	0.0238679
bladder	0.08	0.5	0.0709152		breast	0.08	0.5	0.028025		melanoma	0.08	0.5	0.0345748
bladder	0.08	0.5	0.0604423		breast	0.08	0.5	0.0603755		melanoma	0.08	0.5	0.0290318
bladder	0.08	0.5	0.0815605		breast	0.08	0.5	0.0570738		melanoma	0.08	0.5	0.0569175
bladder	0.08	0.5	0.0889398		breast	0.08	1	0.0749711		melanoma	0.08	0.5	0.038994
bladder	0.08	0.5	0.0604241		breast	0.08	1	0.0412146		melanoma	0.08	0.5	0.02879
bladder	0.08	0.5	0.0650142		breast	0.08	1	0.0449789		melanoma	0.08	0.5	0.0174325
bladder	0.08	0.5	0.0765656		breast	0.08	1	0.0330509		melanoma	0.08	0.5	0.0230611
bladder	0.08	0.5	0.0898322		breast	0.08	1	0.0220319		melanoma	0.08	0.5	0.0554006
bladder	0.08	0.5	0.0687932		breast	0.08	1	0.0503081		melanoma	0.08	0.5	0.0290949
bladder	0.08	0.5	0.0834748		breast	0.08	1	0.0353703		melanoma	0.08	0.5	0.0474242
bladder	0.08	0.5	0.0653057		breast	0.08	1	0.0532455		melanoma	0.08	0.5	0.0396547
bladder	0.08	0.5	0.053488		breast	0.08	1	0.0337194		melanoma	0.08	0.5	0.0747231
bladder	0.08	1	0.0729746		breast	0.08	1	0.0603974		melanoma	0.08	1	0.0751668
bladder	0.08	1	0.0740411		breast	0.08	1	0.0528503		melanoma	0.08	1	0.065476
bladder	0.08	1	0.0706009		breast	0.08	1	0.00529075		melanoma	0.08	1	0.0353577
bladder	0.08	1	0.0798286		breast	0.08	1	0.0357832		melanoma	0.08	1	0.0506336
bladder	0.08	1	0.0683433		breast	0.08	1	0.0696385		melanoma	0.08	1	0.0513127
bladder	0.08	1	0.0682857		breast	0.08	1	0.086239		melanoma	0.08	1	0.0657256
bladder	0.08	1	0.0803375		breast	0.08	1	0.0460055		melanoma	0.08	1	0.059505
bladder	0.08	1	0.0799603		breast	0.08	1	0.0328392		melanoma	0.08	1	0.0574098
bladder	0.08	1	0.077186		breast	0.08	1	0.0463778		melanoma	0.08	1	0.0390859
bladder	0.08	1	0.0620846		breast	0.08	1	0.0468758		melanoma	0.08	1	0.0417383
bladder	0.08	1	0.0737877		breast	0.08	1	0.0259054		melanoma	0.08	1	0.0474649
bladder	0.08	1	0.0720433		breast	0.08	2	0.0625387		melanoma	0.08	1	0.0420609
bladder	0.08	1	0.0631989		breast	0.08	2	0.0396766		melanoma	0.08	1	0.0332147
bladder	0.08	1	0.0632762		breast	0.08	2	0.0602934		melanoma	0.08	1	0.0231647
bladder	0.08	1	0.0724875		breast	0.08	2	0.0336584		melanoma	0.08	1	0.0339041
bladder	0.08	1	0.0797956		breast	0.08	2	0.0367906		melanoma	0.08	1	0.0576788
bladder	0.08	1	0.0731743		breast	0.08	2	0.0569383		melanoma	0.08	1	0.0434566
bladder	0.08	1	0.0842226		breast	0.08	2	0.0397489		melanoma	0.08	1	0.0514995
bladder	0.08	1	0.06582		breast	0.08	2	0.0468439		melanoma	0.08	1	0.0376893
bladder	0.08	1	0.0659583		breast	0.08	2	0.0479167		melanoma	0.08	1	0.0648935
bladder	0.08	2	0.0702781		breast	0.08	2	0.0470603		melanoma	0.08	2	0.0574916
bladder	0.08	2	0.0731353		breast	0.08	2	0.0537126		melanoma	0.08	2	0.0493361
bladder	0.08	2	0.0696907		breast	0.08	2	0.0444014		melanoma	0.08	2	0.0479315
bladder	0.08	2	0.068798		breast	0.08	2	0.0470188		melanoma	0.08	2	0.0448439
bladder	0.08	2	0.0718388		breast	0.08	2	0.0516066		melanoma	0.08	2	0.0461787
bladder	0.08	2	0.0750529		breast	0.08	2	0.0642507		melanoma	0.08	2	0.0423746
bladder	0.08	2	0.076333		breast	0.08	2	0.058892		melanoma	0.08	2	0.0434088
bladder	0.08	2	0.0792522		breast	0.08	2	0.0449592		melanoma	0.08	2	0.0434498
bladder	0.08	2	0.0728636		breast	0.08	2	0.0473495		melanoma	0.08	2	0.0429207
bladder	0.08	2	0.0693238		breast	0.08	2	0.0535823		melanoma	0.08	2	0.048192
bladder	0.08	2	0.0718488		breast	0.08	2	0.0262946		melanoma	0.08	2	0.0420627
bladder	0.08	2	0.0686312		breast	0.08	3	0.0475488		melanoma	0.08	2	0.053051
bladder	0.08	2	0.0713677		breast	0.08	3	0.0738216		melanoma	0.08	2	0.0485319
bladder	0.08	2	0.0716461		breast	0.08	3	0.055329		melanoma	0.08	2	0.0373233
bladder	0.08	2	0.0700304		breast	0.08	3	0.0846023		melanoma	0.08	2	0.0348312
bladder	0.08	2	0.0756096		breast	0.08	3	0.0728459		melanoma	0.08	2	0.0455722
bladder	0.08	2	0.0743653		breast	0.08	3	0.0430692		melanoma	0.08	2	0.0457206
bladder	0.08	2	0.0764352		breast	0.08	3	0.058501		melanoma	0.08	2	0.0473151
bladder	0.08	2	0.0698253		breast	0.08	3	0.0575798		melanoma	0.08	2	0.0421342
bladder	0.08	2	0.0701468		breast	0.08	3	0.0581034		melanoma	0.08	2	0.0522711
bladder	0.08	3	0.0717524		breast	0.08	3	0.0615707		melanoma	0.08	3	0.0456208
bladder	0.08	3	0.0764386		breast	0.08	3	0.0377245		melanoma	0.08	3	0.0403007
bladder	0.08	3	0.0760601		breast	0.08	3	0.0465164		melanoma	0.08	3	0.0412534
bladder	0.08	3	0.0753693		breast	0.08	3	0.0679774		melanoma	0.08	3	0.0486078
bladder	0.08	3	0.0736358		breast	0.08	3	0.0686433		melanoma	0.08	3	0.0507709
bladder	0.08	3	0.0772983		breast	0.08	3	0.0561595		melanoma	0.08	3	0.0476742
bladder	0.08	3	0.0731267		breast	0.08	3	0.049914		melanoma	0.08	3	0.047646
bladder	0.08	3	0.0748656		breast	0.08	3	0.0655932		melanoma	0.08	3	0.0447627
bladder	0.08	3	0.0756158		breast	0.08	3	0.0646443		melanoma	0.08	3	0.0401779
bladder	0.08	3	0.0789008		breast	0.08	3	0.0542877		melanoma	0.08	3	0.0449537
bladder	0.08	3	0.0770902		breast	0.08	3	0.0701338		melanoma	0.08	3	0.0415704
bladder	0.08	3	0.0735073		breast	0.1	0.1	0.0505478		melanoma	0.08	3	0.0400406
bladder	0.08	3	0.07913		breast	0.1	0.1	0		melanoma	0.08	3	0.0440903
bladder	0.08	3	0.0779016		breast	0.1	0.1	0.000884134		melanoma	0.08	3	0.0388237
bladder	0.08	3	0.0758285		breast	0.1	0.1	0		melanoma	0.08	3	0.0404282
bladder	0.08	3	0.0744336		breast	0.1	0.1	0		melanoma	0.08	3	0.0452267
bladder	0.08	3	0.0731591		breast	0.1	0.1	0		melanoma	0.08	3	0.0460915
bladder	0.08	3	0.0757368		breast	0.1	0.1	0		melanoma	0.08	3	0.0451294
bladder	0.08	3	0.0696624		breast	0.1	0.1	0.0471464		melanoma	0.08	3	0.0451816
bladder	0.08	3	0.0767438		breast	0.1	0.1	0.0150713		melanoma	0.08	3	0.0423126
bladder	0.1	0.1	0.0764136		breast	0.1	0.1	0		melanoma	0.1	0.1	0.117737
bladder	0.1	0.1	0.0461089		breast	0.1	0.1	0		melanoma	0.1	0.1	0.0577617
bladder	0.1	0.1	0.054974		breast	0.1	0.1	0		melanoma	0.1	0.1	0.04184
bladder	0.1	0.1	0.100624		breast	0.1	0.1	0.0184921		melanoma	0.1	0.1	0.0765154
bladder	0.1	0.1	0.0216119		breast	0.1	0.1	0		melanoma	0.1	0.1	0.0887799
bladder	0.1	0.1	0.0952828		breast	0.1	0.1	0		melanoma	0.1	0.1	0.0258389
bladder	0.1	0.1	0.0453605		breast	0.1	0.1	0		melanoma	0.1	0.1	0.00970179
bladder	0.1	0.1	0.0634024		breast	0.1	0.1	0		melanoma	0.1	0.1	0
bladder	0.1	0.1	0.0566412		breast	0.1	0.1	0		melanoma	0.1	0.1	0.0607309
bladder	0.1	0.1	0.0775174		breast	0.1	0.1	0		melanoma	0.1	0.1	0.0517502
bladder	0.1	0.1	0.0909915		breast	0.1	0.1	0		melanoma	0.1	0.1	0
bladder	0.1	0.1	0.0780776		breast	0.1	0.5	0.0831222		melanoma	0.1	0.1	0.0495941
bladder	0.1	0.1	0.0761419		breast	0.1	0.5	0.0484121		melanoma	0.1	0.1	0.0153291
bladder	0.1	0.1	0.0479525		breast	0.1	0.5	0.0456866		melanoma	0.1	0.1	0.0475288
bladder	0.1	0.1	0.0911782		breast	0.1	0.5	0.050644		melanoma	0.1	0.1	0.0693545
bladder	0.1	0.1	0.061372		breast	0.1	0.5	0.0546145		melanoma	0.1	0.1	0.0884424
bladder	0.1	0.1	0.10856		breast	0.1	0.5	0.0966745		melanoma	0.1	0.1	0.0193485
bladder	0.1	0.1	0.112945		breast	0.1	0.5	0.0379056		melanoma	0.1	0.1	0.0960607
bladder	0.1	0.1	0.0804945		breast	0.1	0.5	0.0820891		melanoma	0.1	0.1	0.0756144
bladder	0.1	0.1	0.0942299		breast	0.1	0.5	0.0588185		melanoma	0.1	0.1	0.058695
bladder	0.1	0.5	0.0754645		breast	0.1	0.5	0.0347533		melanoma	0.1	0.5	0.0885498
bladder	0.1	0.5	0.0693598		breast	0.1	0.5	0.110541		melanoma	0.1	0.5	0.0666992
bladder	0.1	0.5	0.0663499		breast	0.1	0.5	0.0377631		melanoma	0.1	0.5	0.0489267
bladder	0.1	0.5	0.0870311		breast	0.1	0.5	0.0893513		melanoma	0.1	0.5	0.0705689
bladder	0.1	0.5	0.0550785		breast	0.1	0.5	0.046485		melanoma	0.1	0.5	0.0672733
bladder	0.1	0.5	0.0677386		breast	0.1	0.5	0.0874967		melanoma	0.1	0.5	0.0879732
bladder	0.1	0.5	0.0819187		breast	0.1	0.5	0.0554423		melanoma	0.1	0.5	0.0571488
bladder	0.1	0.5	0.0834348		breast	0.1	0.5	0.0824294		melanoma	0.1	0.5	0.0335614
bladder	0.1	0.5	0.0736765		breast	0.1	0.5	0.0431753		melanoma	0.1	0.5	0.0452766
bladder	0.1	0.5	0.0707499		breast	0.1	0.5	0.0422831		melanoma	0.1	0.5	0.040779
bladder	0.1	0.5	0.0795373		breast	0.1	0.5	0.0534921		melanoma	0.1	0.5	0.0783204
bladder	0.1	0.5	0.0906574		breast	0.1	1	0.0885907		melanoma	0.1	0.5	0.0476126
bladder	0.1	0.5	0.0590425		breast	0.1	1	0.0560049		melanoma	0.1	0.5	0.0403716
bladder	0.1	0.5	0.0697453		breast	0.1	1	0.0595981		melanoma	0.1	0.5	0.0483904
bladder	0.1	0.5	0.0724511		breast	0.1	1	0.0460721		melanoma	0.1	0.5	0.0485092
bladder	0.1	0.5	0.0909669		breast	0.1	1	0.0293991		melanoma	0.1	0.5	0.0715378
bladder	0.1	0.5	0.0757523		breast	0.1	1	0.0601432		melanoma	0.1	0.5	0.0521688
bladder	0.1	0.5	0.0920984		breast	0.1	1	0.0434659		melanoma	0.1	0.5	0.0611317
bladder	0.1	0.5	0.083334		breast	0.1	1	0.0574773		melanoma	0.1	0.5	0.0515061
bladder	0.1	0.5	0.0624241		breast	0.1	1	0.0549697		melanoma	0.1	0.5	0.0835694
bladder	0.1	1	0.0762009		breast	0.1	1	0.0628738		melanoma	0.1	1	0.0830973
bladder	0.1	1	0.0759838		breast	0.1	1	0.0698853		melanoma	0.1	1	0.0693049
bladder	0.1	1	0.0756407		breast	0.1	1	0.0238525		melanoma	0.1	1	0.0458201
bladder	0.1	1	0.0857129		breast	0.1	1	0.0587887		melanoma	0.1	1	0.0586509
bladder	0.1	1	0.0711035		breast	0.1	1	0.0798033		melanoma	0.1	1	0.0607334
bladder	0.1	1	0.0729008		breast	0.1	1	0.0918651		melanoma	0.1	1	0.0793271
bladder	0.1	1	0.0895417		breast	0.1	1	0.055801		melanoma	0.1	1	0.0682033
bladder	0.1	1	0.0883799		breast	0.1	1	0.0441229		melanoma	0.1	1	0.0670469
bladder	0.1	1	0.0755486		breast	0.1	1	0.0646686		melanoma	0.1	1	0.0555409
bladder	0.1	1	0.0735045		breast	0.1	1	0.041848		melanoma	0.1	1	0.0555969
bladder	0.1	1	0.0775569		breast	0.1	1	0.0269873		melanoma	0.1	1	0.0665105
bladder	0.1	1	0.0776765		breast	0.1	2	0.0766751		melanoma	0.1	1	0.0511827
bladder	0.1	1	0.0666094		breast	0.1	2	0.0527726		melanoma	0.1	1	0.043041
bladder	0.1	1	0.0648793		breast	0.1	2	0.0756873		melanoma	0.1	1	0.0490873
bladder	0.1	1	0.0775505		breast	0.1	2	0.0467325		melanoma	0.1	1	0.0584112
bladder	0.1	1	0.0845157		breast	0.1	2	0.0443463		melanoma	0.1	1	0.0736012
bladder	0.1	1	0.0740233		breast	0.1	2	0.0625054		melanoma	0.1	1	0.0605278
bladder	0.1	1	0.0921496		breast	0.1	2	0.0542705		melanoma	0.1	1	0.0634786
bladder	0.1	1	0.0773391		breast	0.1	2	0.0530511		melanoma	0.1	1	0.0469015
bladder	0.1	1	0.0752229		breast	0.1	2	0.0573695		melanoma	0.1	1	0.0751525
bladder	0.1	2	0.0752979		breast	0.1	2	0.0581224		melanoma	0.1	2	0.0686499
bladder	0.1	2	0.0754154		breast	0.1	2	0.0653694		melanoma	0.1	2	0.0555828
bladder	0.1	2	0.0758496		breast	0.1	2	0.0502554		melanoma	0.1	2	0.0590012
bladder	0.1	2	0.0756343		breast	0.1	2	0.0570034		melanoma	0.1	2	0.0558044
bladder	0.1	2	0.0770616		breast	0.1	2	0.0631721		melanoma	0.1	2	0.0551086
bladder	0.1	2	0.080217		breast	0.1	2	0.0748552		melanoma	0.1	2	0.0546246
bladder	0.1	2	0.0796343		breast	0.1	2	0.0682712		melanoma	0.1	2	0.0499104
bladder	0.1	2	0.0859122		breast	0.1	2	0.0558172		melanoma	0.1	2	0.0567464
bladder	0.1	2	0.0770852		breast	0.1	2	0.0550825		melanoma	0.1	2	0.0542528
bladder	0.1	2	0.0767636		breast	0.1	2	0.0544831		melanoma	0.1	2	0.0599276
bladder	0.1	2	0.0765092		breast	0.1	2	0.0376425		melanoma	0.1	2	0.0512299
bladder	0.1	2	0.0740543		breast	0.1	3	0.0590993		melanoma	0.1	2	0.0639299
bladder	0.1	2	0.0771018		breast	0.1	3	0.0702881		melanoma	0.1	2	0.0581037
bladder	0.1	2	0.0750483		breast	0.1	3	0.0606939		melanoma	0.1	2	0.0499584
bladder	0.1	2	0.076817		breast	0.1	3	0.0878846		melanoma	0.1	2	0.047351
bladder	0.1	2	0.0827828		breast	0.1	3	0.0744002		melanoma	0.1	2	0.0598494
bladder	0.1	2	0.0799744		breast	0.1	3	0.0473522		melanoma	0.1	2	0.059858
bladder	0.1	2	0.0828888		breast	0.1	3	0.0590756		melanoma	0.1	2	0.0601349
bladder	0.1	2	0.0775851		breast	0.1	3	0.0675816		melanoma	0.1	2	0.0526362
bladder	0.1	2	0.0736537		breast	0.1	3	0.0592964		melanoma	0.1	2	0.0602252
bladder	0.1	3	0.077972		breast	0.1	3	0.0650912		melanoma	0.1	3	0.0573853
bladder	0.1	3	0.0819683		breast	0.1	3	0.039247		melanoma	0.1	3	0.0428448
bladder	0.1	3	0.0812483		breast	0.1	3	0.0469074		melanoma	0.1	3	0.049575
bladder	0.1	3	0.0785589		breast	0.1	3	0.0734679		melanoma	0.1	3	0.0544083
bladder	0.1	3	0.0766852		breast	0.1	3	0.0708885		melanoma	0.1	3	0.0599006
bladder	0.1	3	0.0794663		breast	0.1	3	0.0567842		melanoma	0.1	3	0.0544944
bladder	0.1	3	0.0788765		breast	0.1	3	0.0624163		melanoma	0.1	3	0.0512272
bladder	0.1	3	0.077583		breast	0.1	3	0.0695466		melanoma	0.1	3	0.0549423
bladder	0.1	3	0.0781797		breast	0.1	3	0.0689805		melanoma	0.1	3	0.047807
bladder	0.1	3	0.0812382		breast	0.1	3	0.0562304		melanoma	0.1	3	0.0542566
bladder	0.1	3	0.0795491		breast	0.1	3	0.0715912		melanoma	0.1	3	0.0527043
bladder	0.1	3	0.0794893							melanoma	0.1	3	0.0394338
bladder	0.1	3	0.0817369							melanoma	0.1	3	0.0478746
bladder	0.1	3	0.0822559							melanoma	0.1	3	0.0436161
bladder	0.1	3	0.0797334							melanoma	0.1	3	0.0486207
bladder	0.1	3	0.0779911							melanoma	0.1	3	0.0535336
bladder	0.1	3	0.0763601							melanoma	0.1	3	0.0550898
bladder	0.1	3	0.0814585							melanoma	0.1	3	0.0537797
bladder	0.1	3	0.0785462							melanoma	0.1	3	0.0532362
bladder	0.1	3	0.0793293							melanoma	0.1	3	0.0542724

[truncated: 3 more sheets: Supplementary Fig 5, Supplementary Fig 6, Supplementary Fig 7]
